# Supplementary material for: 1,1,2,2-Tetra­kis(dimethyl­amino)­ethane-1,2-diium bis­(tetra­phenyl­borate) acetone disolvate
Source: Acta Crystallogr Sect E Struct Rep Online. 2012 Apr 13;68(Pt 5):o1371. doi: 10.1107/S1600536812015085 (PMC3344502; doi:10.1107/S1600536812015085)
Supplement: Supplementary file 1 [file e-68-o1371-sup1.cif]

##############################################################################
#                                                                            #
# This CIF contains the data in a paper accepted for publication in          #
# Acta Crystallographica Section E. It conforms to the requirements of       #
# Notes for Authors for Acta Crystallographica Section E, and has been       #
# peer reviewed under the auspices of the IUCr Commission on Journals.       #
#                                                                            #
# Full details of the Crystallographic Information File format               #
# are given in the paper "The Crystallographic Information File (CIF):       #
# a New Standard Archive File for Crystallography" by S. R. Hall, F. H.      #
# Allen and I. D. Brown [Acta Cryst. (1991), A47, 655-685].                  #
#                                                                            #
# The current version of the core CIF dictionary is obtainable from          #
# ftp://ftp.iucr.org/pub/cif_core.dic.                                       #
#                                                                            #
# Software is freely available for graphical display of the structure(s)     #
# in this CIF. For information consult the CIF software page                 #
# http://www.iucr.org/resources/cif/software.                                #
#                                                                            #
# This file may be used for bona fide research purposes within the           #
# scientific community so long as proper attribution is given to the journal # 
# article from which it was obtained.                                        #
#                                                                            #
##############################################################################
data_I
_audit_creation_method     SHELXL97
_chemical_name_systematic
;
1,1,2,2-Tetrakis(dimethylamino)ethane-1,2-diium bis(tetraphenylborate)
acetone disolvate
;
_chemical_name_common     ?
_chemical_formula_moiety     'C10 H24 N4 2+, 2(C24 H20 B -), 2(C3 H6 O)'
_chemical_formula_sum     'C64 H76 B2 N4 O2'
_chemical_formula_iupac     'C10 H24 N4 2+, 2C24 H20 B -, 2C3 H6 O'
_chemical_formula_weight     954.91
_chemical_melting_point     483
_symmetry_cell_setting     orthorhombic
_symmetry_space_group_name_H-M     'P c a 21'
_symmetry_space_group_name_Hall     'P 2c -2ac'
loop_
    _symmetry_equiv_pos_as_xyz
    'x, y, z'
    '-x, -y, z+1/2'
    '-x+1/2, y, z+1/2'
    'x+1/2, -y, z'
_cell_length_a     30.0601(9)
_cell_length_b     9.9321(3)
_cell_length_c     18.2054(6)
_cell_angle_alpha     90.00
_cell_angle_beta     90.00
_cell_angle_gamma     90.00
_cell_volume     5435.4(3)
_cell_formula_units_Z     4
_cell_measurement_reflns_used     9611
_cell_measurement_theta_min     1.35
_cell_measurement_theta_max     25.06
_cell_measurement_temperature     100(2)
_exptl_crystal_description     block
_exptl_crystal_colour     yellow
_exptl_crystal_size_max     0.30
_exptl_crystal_size_mid     0.24
_exptl_crystal_size_min     0.18
_exptl_crystal_density_diffrn     1.167
_exptl_crystal_density_meas     ?
_exptl_crystal_density_method     'not measured'
_exptl_crystal_F_000     2056
_exptl_absorpt_coefficient_mu     0.069
_exptl_absorpt_correction_type     none
_exptl_absorpt_process_details     ?
_exptl_absorpt_correction_T_min     ?
_exptl_absorpt_correction_T_max     ?
_exptl_special_details     ?
_diffrn_ambient_temperature     100(2)
_diffrn_radiation_type     MoK\a
_diffrn_radiation_wavelength     0.71073
_diffrn_radiation_source     'sealed tube'
_diffrn_radiation_monochromator     graphite
_diffrn_measurement_device_type     'Bruker Kappa APEXII DUO'
_diffrn_measurement_method     '\f scans, and \w scans'
_diffrn_detector_area_resol_mean     ?
_diffrn_reflns_number     36726
_diffrn_reflns_av_R_equivalents     0.0535
_diffrn_reflns_av_sigmaI/netI     0.0654
_diffrn_reflns_theta_min     1.35
_diffrn_reflns_theta_max     25.06
_diffrn_reflns_theta_full     25.06
_diffrn_measured_fraction_theta_max     0.999
_diffrn_measured_fraction_theta_full     0.999
_diffrn_reflns_limit_h_min     -35
_diffrn_reflns_limit_h_max     34
_diffrn_reflns_limit_k_min     -11
_diffrn_reflns_limit_k_max     11
_diffrn_reflns_limit_l_min     -21
_diffrn_reflns_limit_l_max     21
_diffrn_standards_number     0
_diffrn_standards_interval_count     0
_diffrn_standards_interval_time     0
_diffrn_standards_decay_%     ?
_refine_special_details
;
Refinement of <i>F</i>^2^ against ALL reflections. The weighted <i>R</i>-factor
<i>wR</i> and goodness of fit <i>S</i> are based on <i>F</i>^2^, conventional
<i>R</i>-factors <i>R</i> are based on <i>F</i>, with <i>F</i> set to zero for
negative <i>F</i>^2^. The threshold expression of <i>F</i>^2^ >
\s(<i>F</i>^2^) is used only for calculating <i>R</i>-factors(gt) <i>etc</i>.
and is not relevant to the choice of reflections for refinement.
<i>R</i>-factors based on <i>F</i>^2^ are statistically about twice as large
as those based on <i>F</i>, and <i>R</i>- factors based on ALL data will be
even larger.
;
_reflns_number_total     4983
_reflns_number_gt     4058
_reflns_threshold_expression     I>2\s(I)
_refine_ls_structure_factor_coef     Fsqd
_refine_ls_matrix_type     full
_refine_ls_R_factor_all     0.0646
_refine_ls_R_factor_gt     0.0455
_refine_ls_wR_factor_gt     0.1000
_refine_ls_wR_factor_ref     0.1088
_refine_ls_goodness_of_fit_ref     1.054
_refine_ls_restrained_S_all     1.054
_refine_ls_number_reflns     4983
_refine_ls_number_parameters     661
_refine_ls_number_restraints     1
_refine_ls_hydrogen_treatment     constr
_refine_ls_weighting_scheme     calc
_refine_ls_weighting_details
         'calc w=1/[\s^2^(Fo^2^)+(0.0601P)^2^+0.9312P] where P=(Fo^2^+2Fc^2^)/3'
_atom_sites_solution_hydrogens     difmap
_atom_sites_solution_primary     direct
_atom_sites_solution_secondary     difmap
_refine_ls_shift/su_max     0.000
_refine_ls_shift/su_mean     0.000
_refine_diff_density_max     0.390
_refine_diff_density_min     -0.301
_refine_ls_extinction_method     none
_refine_ls_extinction_coef     ?
loop_
    _atom_type_symbol
    _atom_type_description
    _atom_type_scat_dispersion_real
    _atom_type_scat_dispersion_imag
    _atom_type_scat_source
    C C 0.0033 0.0016 'International Tables Vol C Tables 4.2.6.8 and 6.1.1.4'
    N N 0.0061 0.0033 'International Tables Vol C Tables 4.2.6.8 and 6.1.1.4'
    B B 0.0013 0.0007 'International Tables Vol C Tables 4.2.6.8 and 6.1.1.4'
    H H 0.0000 0.0000 'International Tables Vol C Tables 4.2.6.8 and 6.1.1.4'
    O O 0.0106 0.0060 'International Tables Vol C Tables 4.2.6.8 and 6.1.1.4'
_computing_data_collection     'APEX2, (Bruker, 2008)'
_computing_cell_refinement     'SAINT (Bruker, 2008)'
_computing_data_reduction     'SAINT (Bruker, 2008)'
_computing_structure_solution     'SHELXS97 (Sheldrick, 2008)'
_computing_structure_refinement     'SHELXL97'
_computing_molecular_graphics     'DIAMOND (Brandenburg & Putz, 2005)'
_computing_publication_material     'SHELXL97'
loop_
    _atom_site_type_symbol
    _atom_site_label
    _atom_site_fract_x
    _atom_site_fract_y
    _atom_site_fract_z
    _atom_site_U_iso_or_equiv
    _atom_site_adp_type
    _atom_site_calc_flag
    _atom_site_refinement_flags
    _atom_site_occupancy
    _atom_site_symmetry_multiplicity
    _atom_site_disorder_assembly
    _atom_site_disorder_group
    C C1 0.12707(10) 0.7168(4) 0.37772(19) 0.0200(8) Uani d . 1 1 . .
    C C2 0.13799(11) 0.7692(3) 0.3027(2) 0.0220(8) Uani d . 1 1 . .
    N N1 0.14503(9) 0.6019(3) 0.39743(16) 0.0233(7) Uani d . 1 1 . .
    C C3 0.16208(12) 0.5055(4) 0.3436(2) 0.0338(9) Uani d . 1 1 . .
    H H3A 0.1542 0.5355 0.2940 0.051 Uiso calc R 1 1 . .
    H H3B 0.1489 0.4168 0.3528 0.051 Uiso calc R 1 1 . .
    H H3C 0.1945 0.4995 0.3480 0.051 Uiso calc R 1 1 . .
    C C4 0.15054(12) 0.5609(4) 0.4744(2) 0.0320(9) Uani d . 1 1 . .
    H H4A 0.1484 0.6403 0.5062 0.048 Uiso calc R 1 1 . .
    H H4B 0.1797 0.5187 0.4809 0.048 Uiso calc R 1 1 . .
    H H4C 0.1272 0.4965 0.4876 0.048 Uiso calc R 1 1 . .
    N N2 0.10013(9) 0.7912(3) 0.41826(16) 0.0228(7) Uani d . 1 1 . .
    C C5 0.09189(12) 0.9346(4) 0.4024(2) 0.0282(9) Uani d . 1 1 . .
    H H5A 0.1146 0.9679 0.3682 0.042 Uiso calc R 1 1 . .
    H H5B 0.0933 0.9864 0.4482 0.042 Uiso calc R 1 1 . .
    H H5C 0.0624 0.9449 0.3802 0.042 Uiso calc R 1 1 . .
    C C6 0.07184(12) 0.7379(4) 0.4777(2) 0.0312(9) Uani d . 1 1 . .
    H H6A 0.0702 0.6396 0.4737 0.047 Uiso calc R 1 1 . .
    H H6B 0.0419 0.7761 0.4734 0.047 Uiso calc R 1 1 . .
    H H6C 0.0846 0.7625 0.5253 0.047 Uiso calc R 1 1 . .
    N N3 0.10484(9) 0.7788(3) 0.25641(16) 0.0232(7) Uani d . 1 1 . .
    C C7 0.10512(12) 0.8684(4) 0.1915(2) 0.0344(9) Uani d . 1 1 . .
    H H7A 0.1288 0.9354 0.1969 0.052 Uiso calc R 1 1 . .
    H H7B 0.0764 0.9143 0.1875 0.052 Uiso calc R 1 1 . .
    H H7C 0.1104 0.8149 0.1471 0.052 Uiso calc R 1 1 . .
    C C8 0.06283(11) 0.7054(4) 0.2677(2) 0.0281(9) Uani d . 1 1 . .
    H H8A 0.0675 0.6329 0.3034 0.042 Uiso calc R 1 1 . .
    H H8B 0.0529 0.6668 0.2209 0.042 Uiso calc R 1 1 . .
    H H8C 0.0401 0.7675 0.2863 0.042 Uiso calc R 1 1 . .
    N N4 0.18007(9) 0.8008(3) 0.28813(16) 0.0232(7) Uani d . 1 1 . .
    C C9 0.21206(11) 0.8266(4) 0.3481(2) 0.0272(8) Uani d . 1 1 . .
    H H9A 0.1958 0.8462 0.3935 0.041 Uiso calc R 1 1 . .
    H H9B 0.2308 0.9039 0.3353 0.041 Uiso calc R 1 1 . .
    H H9C 0.2308 0.7470 0.3554 0.041 Uiso calc R 1 1 . .
    C C10 0.19960(12) 0.7968(4) 0.2144(2) 0.0322(9) Uani d . 1 1 . .
    H H10A 0.1805 0.7436 0.1819 0.048 Uiso calc R 1 1 . .
    H H10B 0.2292 0.7556 0.2168 0.048 Uiso calc R 1 1 . .
    H H10C 0.2022 0.8887 0.1952 0.048 Uiso calc R 1 1 . .
    B B1 0.24717(12) 0.1824(4) 0.4752(2) 0.0188(8) Uani d . 1 1 . .
    C C11 0.23805(10) 0.1708(3) 0.38587(19) 0.0181(7) Uani d . 1 1 . .
    C C12 0.19512(11) 0.1679(3) 0.35475(19) 0.0223(8) Uani d . 1 1 . .
    H H12A 0.1701 0.1690 0.3865 0.027 Uiso calc R 1 1 . .
    C C13 0.18807(12) 0.1636(4) 0.2796(2) 0.0265(8) Uani d . 1 1 . .
    H H13A 0.1585 0.1630 0.2610 0.032 Uiso calc R 1 1 . .
    C C14 0.22340(13) 0.1601(4) 0.2316(2) 0.0311(9) Uani d . 1 1 . .
    H H14A 0.2186 0.1557 0.1801 0.037 Uiso calc R 1 1 . .
    C C15 0.26608(13) 0.1631(4) 0.2598(2) 0.0323(9) Uani d . 1 1 . .
    H H15A 0.2909 0.1616 0.2275 0.039 Uiso calc R 1 1 . .
    C C16 0.27273(11) 0.1682(4) 0.3351(2) 0.0255(8) Uani d . 1 1 . .
    H H16A 0.3024 0.1701 0.3529 0.031 Uiso calc R 1 1 . .
    C C17 0.29451(10) 0.1072(3) 0.49522(19) 0.0189(7) Uani d . 1 1 . .
    C C18 0.30372(11) -0.0243(4) 0.4717(2) 0.0243(8) Uani d . 1 1 . .
    H H18A 0.2818 -0.0705 0.4438 0.029 Uiso calc R 1 1 . .
    C C19 0.34317(11) -0.0900(4) 0.4872(2) 0.0287(9) Uani d . 1 1 . .
    H H19A 0.3477 -0.1796 0.4705 0.034 Uiso calc R 1 1 . .
    C C20 0.37621(11) -0.0253(4) 0.5272(2) 0.0287(9) Uani d . 1 1 . .
    H H20A 0.4036 -0.0690 0.5373 0.034 Uiso calc R 1 1 . .
    C C21 0.36841(11) 0.1035(4) 0.5519(2) 0.0278(9) Uani d . 1 1 . .
    H H21A 0.3905 0.1487 0.5799 0.033 Uiso calc R 1 1 . .
    C C22 0.32844(11) 0.1680(4) 0.53598(19) 0.0227(8) Uani d . 1 1 . .
    H H22A 0.3240 0.2570 0.5536 0.027 Uiso calc R 1 1 . .
    C C23 0.25020(10) 0.3409(3) 0.50010(19) 0.0188(7) Uani d . 1 1 . .
    C C24 0.26607(10) 0.4427(3) 0.45320(19) 0.0201(8) Uani d . 1 1 . .
    H H24A 0.2737 0.4204 0.4040 0.024 Uiso calc R 1 1 . .
    C C25 0.27097(11) 0.5748(4) 0.4767(2) 0.0281(9) Uani d . 1 1 . .
    H H25A 0.2817 0.6410 0.4434 0.034 Uiso calc R 1 1 . .
    C C26 0.26053(11) 0.6112(4) 0.5475(2) 0.0272(9) Uani d . 1 1 . .
    H H26A 0.2641 0.7018 0.5631 0.033 Uiso calc R 1 1 . .
    C C27 0.24495(11) 0.5157(3) 0.5953(2) 0.0230(8) Uani d . 1 1 . .
    H H27A 0.2374 0.5398 0.6443 0.028 Uiso calc R 1 1 . .
    C C28 0.24023(10) 0.3832(3) 0.57183(19) 0.0196(8) Uani d . 1 1 . .
    H H28A 0.2298 0.3182 0.6060 0.024 Uiso calc R 1 1 . .
    C C29 0.20597(11) 0.1089(3) 0.52084(18) 0.0190(8) Uani d . 1 1 . .
    C C30 0.16441(11) 0.1728(4) 0.52823(19) 0.0210(8) Uani d . 1 1 . .
    H H30A 0.1605 0.2590 0.5065 0.025 Uiso calc R 1 1 . .
    C C31 0.12900(11) 0.1158(4) 0.56579(19) 0.0256(8) Uani d . 1 1 . .
    H H31A 0.1017 0.1634 0.5698 0.031 Uiso calc R 1 1 . .
    C C32 0.13319(12) -0.0089(4) 0.5972(2) 0.0315(9) Uani d . 1 1 . .
    H H32A 0.1089 -0.0492 0.6224 0.038 Uiso calc R 1 1 . .
    C C33 0.17346(13) -0.0747(4) 0.5914(2) 0.0357(10) Uani d . 1 1 . .
    H H33A 0.1770 -0.1607 0.6134 0.043 Uiso calc R 1 1 . .
    C C34 0.20880(12) -0.0171(4) 0.5539(2) 0.0271(8) Uani d . 1 1 . .
    H H34A 0.2360 -0.0655 0.5507 0.033 Uiso calc R 1 1 . .
    B B2 0.00931(12) 0.3446(4) 0.2005(2) 0.0188(8) Uani d . 1 1 . .
    C C35 0.04912(11) 0.4242(4) 0.15515(18) 0.0194(7) Uani d . 1 1 . .
    C C36 0.09428(10) 0.4095(3) 0.17347(19) 0.0217(8) Uani d . 1 1 . .
    H H36A 0.1021 0.3535 0.2137 0.026 Uiso calc R 1 1 . .
    C C37 0.12799(12) 0.4743(4) 0.1345(2) 0.0283(9) Uani d . 1 1 . .
    H H37A 0.1581 0.4609 0.1484 0.034 Uiso calc R 1 1 . .
    C C38 0.11829(12) 0.5568(4) 0.0767(2) 0.0332(10) Uani d . 1 1 . .
    H H38A 0.1414 0.6017 0.0509 0.040 Uiso calc R 1 1 . .
    C C39 0.07416(13) 0.5741(5) 0.0562(2) 0.0363(10) Uani d . 1 1 . .
    H H39A 0.0668 0.6310 0.0161 0.044 Uiso calc R 1 1 . .
    C C40 0.04072(11) 0.5075(4) 0.0948(2) 0.0264(8) Uani d . 1 1 . .
    H H40A 0.0108 0.5193 0.0793 0.032 Uiso calc R 1 1 . .
    C C41 -0.03901(10) 0.4195(3) 0.18651(18) 0.0189(7) Uani d . 1 1 . .
    C C42 -0.04449(11) 0.5592(4) 0.19129(19) 0.0231(8) Uani d . 1 1 . .
    H H42A -0.0191 0.6126 0.2020 0.028 Uiso calc R 1 1 . .
    C C43 -0.08479(11) 0.6238(4) 0.18133(19) 0.0252(8) Uani d . 1 1 . .
    H H43A -0.0865 0.7188 0.1867 0.030 Uiso calc R 1 1 . .
    C C44 -0.12205(12) 0.5531(4) 0.1640(2) 0.0336(10) Uani d . 1 1 . .
    H H44A -0.1499 0.5971 0.1580 0.040 Uiso calc R 1 1 . .
    C C45 -0.11844(12) 0.4168(4) 0.1554(2) 0.0363(10) Uani d . 1 1 . .
    H H45A -0.1437 0.3661 0.1409 0.044 Uiso calc R 1 1 . .
    C C46 -0.07803(11) 0.3514(4) 0.1677(2) 0.0285(9) Uani d . 1 1 . .
    H H46A -0.0770 0.2561 0.1630 0.034 Uiso calc R 1 1 . .
    C C47 0.00597(10) 0.1890(4) 0.17045(19) 0.0205(8) Uani d . 1 1 . .
    C C48 -0.00876(11) 0.0813(4) 0.2141(2) 0.0240(8) Uani d . 1 1 . .
    H H48A -0.0142 0.0971 0.2648 0.029 Uiso calc R 1 1 . .
    C C49 -0.01574(11) -0.0472(4) 0.1867(2) 0.0285(9) Uani d . 1 1 . .
    H H49A -0.0259 -0.1164 0.2185 0.034 Uiso calc R 1 1 . .
    C C50 -0.00809(11) -0.0752(4) 0.1140(2) 0.0271(9) Uani d . 1 1 . .
    H H50A -0.0128 -0.1633 0.0953 0.032 Uiso calc R 1 1 . .
    C C51 0.00657(11) 0.0272(4) 0.0681(2) 0.0274(9) Uani d . 1 1 . .
    H H51A 0.0118 0.0099 0.0176 0.033 Uiso calc R 1 1 . .
    C C52 0.01353(11) 0.1557(4) 0.0967(2) 0.0235(8) Uani d . 1 1 . .
    H H52A 0.0239 0.2242 0.0645 0.028 Uiso calc R 1 1 . .
    C C53 0.02121(10) 0.3463(3) 0.28940(19) 0.0187(7) Uani d . 1 1 . .
    C C54 0.00099(10) 0.4337(4) 0.33938(19) 0.0209(7) Uani d . 1 1 . .
    H H54A -0.0218 0.4919 0.3220 0.025 Uiso calc R 1 1 . .
    C C55 0.01254(11) 0.4395(4) 0.41325(19) 0.0262(8) Uani d . 1 1 . .
    H H55A -0.0023 0.5007 0.4450 0.031 Uiso calc R 1 1 . .
    C C56 0.04521(12) 0.3573(4) 0.4405(2) 0.0279(9) Uani d . 1 1 . .
    H H56A 0.0535 0.3617 0.4908 0.033 Uiso calc R 1 1 . .
    C C57 0.06587(11) 0.2681(4) 0.3933(2) 0.0267(9) Uani d . 1 1 . .
    H H57A 0.0886 0.2104 0.4113 0.032 Uiso calc R 1 1 . .
    C C58 0.05373(11) 0.2622(4) 0.3203(2) 0.0239(8) Uani d . 1 1 . .
    H H58A 0.0680 0.1982 0.2896 0.029 Uiso calc R 1 1 . .
    O O1 0.29178(12) 0.6328(4) 0.2820(2) 0.0693(11) Uani d . 1 1 . .
    C C59 0.32840(16) 0.6770(6) 0.3005(3) 0.0565(14) Uani d . 1 1 . .
    C C60 0.36004(18) 0.5888(8) 0.3382(3) 0.086(2) Uani d . 1 1 . .
    H H60A 0.3681 0.6285 0.3857 0.129 Uiso calc R 1 1 . .
    H H60B 0.3868 0.5784 0.3080 0.129 Uiso calc R 1 1 . .
    H H60C 0.3464 0.5004 0.3462 0.129 Uiso calc R 1 1 . .
    C C61 0.3405(2) 0.8204(6) 0.2871(3) 0.0740(17) Uani d . 1 1 . .
    H H61A 0.3174 0.8631 0.2570 0.111 Uiso calc R 1 1 . .
    H H61B 0.3690 0.8246 0.2613 0.111 Uiso calc R 1 1 . .
    H H61C 0.3429 0.8678 0.3341 0.111 Uiso calc R 1 1 . .
    O O2 0.47849(12) 0.1730(5) 0.3833(2) 0.0902(15) Uani d . 1 1 . .
    C C62 0.43772(18) 0.1911(7) 0.3802(3) 0.0662(17) Uani d . 1 1 . .
    C C63 0.40778(16) 0.0963(7) 0.3460(3) 0.0734(17) Uani d . 1 1 . .
    H H63A 0.3938 0.1382 0.3030 0.110 Uiso calc R 1 1 . .
    H H63B 0.3847 0.0699 0.3812 0.110 Uiso calc R 1 1 . .
    H H63C 0.4245 0.0164 0.3305 0.110 Uiso calc R 1 1 . .
    C C64 0.4158(2) 0.3130(7) 0.4088(4) 0.095(2) Uani d . 1 1 . .
    H H64A 0.4359 0.3594 0.4428 0.142 Uiso calc R 1 1 . .
    H H64B 0.3885 0.2875 0.4348 0.142 Uiso calc R 1 1 . .
    H H64C 0.4083 0.3731 0.3679 0.142 Uiso calc R 1 1 . .
loop_
    _atom_site_aniso_label
    _atom_site_aniso_U_11
    _atom_site_aniso_U_22
    _atom_site_aniso_U_33
    _atom_site_aniso_U_12
    _atom_site_aniso_U_13
    _atom_site_aniso_U_23
    C1 0.0152(16) 0.0201(19) 0.0246(19) 0.0010(14) -0.0072(14) -0.0050(16)
    C2 0.0197(18) 0.0111(18) 0.035(2) 0.0040(14) -0.0055(16) -0.0089(16)
    N1 0.0204(14) 0.0149(16) 0.0347(17) 0.0001(12) -0.0083(13) -0.0015(13)
    C3 0.030(2) 0.016(2) 0.055(3) 0.0080(16) -0.0070(19) -0.0104(19)
    C4 0.027(2) 0.026(2) 0.043(2) -0.0009(16) -0.0094(17) 0.0097(19)
    N2 0.0216(15) 0.0168(16) 0.0300(16) 0.0025(13) -0.0047(13) -0.0031(13)
    C5 0.035(2) 0.019(2) 0.031(2) 0.0076(16) -0.0051(16) -0.0051(17)
    C6 0.0277(19) 0.031(2) 0.035(2) 0.0048(16) 0.0025(17) 0.0003(19)
    N3 0.0193(14) 0.0223(16) 0.0282(16) -0.0001(12) -0.0036(13) -0.0049(14)
    C7 0.032(2) 0.042(3) 0.029(2) 0.0001(18) -0.0065(17) 0.0055(19)
    C8 0.0207(18) 0.028(2) 0.035(2) -0.0031(16) -0.0084(16) -0.0093(18)
    N4 0.0199(15) 0.0192(17) 0.0306(16) 0.0010(12) -0.0024(13) -0.0073(13)
    C9 0.0206(18) 0.022(2) 0.039(2) -0.0028(15) -0.0083(16) -0.0030(17)
    C10 0.027(2) 0.034(2) 0.035(2) 0.0010(17) 0.0041(17) -0.0056(19)
    B1 0.0169(18) 0.015(2) 0.025(2) -0.0009(15) -0.0046(16) 0.0021(17)
    C11 0.0207(17) 0.0089(17) 0.0248(18) -0.0004(13) -0.0012(15) -0.0002(14)
    C12 0.0196(17) 0.0193(19) 0.028(2) -0.0002(14) -0.0004(15) -0.0022(16)
    C13 0.0265(19) 0.020(2) 0.033(2) 0.0016(16) -0.0108(16) -0.0010(17)
    C14 0.038(2) 0.033(2) 0.022(2) -0.0005(18) -0.0036(17) 0.0027(18)
    C15 0.030(2) 0.037(2) 0.029(2) -0.0027(17) 0.0039(17) 0.0041(19)
    C16 0.0194(18) 0.029(2) 0.028(2) -0.0006(15) 0.0003(15) 0.0033(17)
    C17 0.0150(16) 0.0188(19) 0.0228(18) -0.0033(14) 0.0021(14) 0.0038(15)
    C18 0.0214(18) 0.023(2) 0.029(2) 0.0013(15) -0.0052(15) 0.0000(16)
    C19 0.0245(19) 0.023(2) 0.039(2) 0.0040(16) -0.0009(17) 0.0036(18)
    C20 0.022(2) 0.030(2) 0.034(2) 0.0072(16) -0.0030(16) 0.0051(18)
    C21 0.0188(18) 0.033(2) 0.031(2) -0.0051(16) -0.0072(16) 0.0042(18)
    C22 0.0207(18) 0.022(2) 0.0257(19) -0.0035(15) -0.0010(15) -0.0006(16)
    C23 0.0118(15) 0.0173(18) 0.0272(18) 0.0028(14) -0.0069(14) 0.0038(16)
    C24 0.0147(16) 0.0180(19) 0.028(2) -0.0034(14) -0.0068(13) 0.0028(16)
    C25 0.0209(18) 0.021(2) 0.042(2) -0.0023(15) -0.0081(16) 0.0098(18)
    C26 0.0218(18) 0.0142(18) 0.046(3) -0.0010(14) -0.0131(17) -0.0070(18)
    C27 0.0212(18) 0.0185(19) 0.0293(19) 0.0016(15) -0.0065(15) -0.0038(16)
    C28 0.0117(16) 0.0196(19) 0.0277(19) -0.0009(13) -0.0026(14) 0.0016(16)
    C29 0.0208(18) 0.0161(19) 0.0202(18) -0.0021(14) -0.0028(14) -0.0038(15)
    C30 0.0229(19) 0.0172(19) 0.0229(18) -0.0027(15) -0.0007(14) -0.0014(15)
    C31 0.0224(18) 0.028(2) 0.0259(19) -0.0045(16) 0.0031(15) -0.0077(17)
    C32 0.028(2) 0.031(2) 0.036(2) -0.0136(17) 0.0097(17) -0.0019(19)
    C33 0.046(2) 0.021(2) 0.040(2) -0.0070(18) 0.0094(19) 0.0089(19)
    C34 0.029(2) 0.021(2) 0.031(2) -0.0016(16) 0.0005(16) -0.0029(17)
    B2 0.0157(18) 0.020(2) 0.021(2) -0.0021(16) 0.0029(15) -0.0019(17)
    C35 0.0190(17) 0.0212(19) 0.0180(17) -0.0014(15) 0.0011(13) -0.0094(15)
    C36 0.0212(17) 0.0169(19) 0.027(2) 0.0006(14) 0.0012(15) -0.0050(15)
    C37 0.0192(19) 0.026(2) 0.040(2) -0.0065(16) 0.0032(16) -0.0138(18)
    C38 0.029(2) 0.042(2) 0.028(2) -0.0171(18) 0.0109(17) -0.0096(19)
    C39 0.040(2) 0.047(3) 0.022(2) -0.0151(19) -0.0016(17) 0.0033(19)
    C40 0.0188(18) 0.038(2) 0.0225(18) -0.0091(16) -0.0015(15) -0.0025(17)
    C41 0.0207(17) 0.0210(19) 0.0150(16) -0.0036(14) 0.0010(13) -0.0012(15)
    C42 0.0203(18) 0.023(2) 0.0265(19) -0.0036(15) -0.0049(15) 0.0061(16)
    C43 0.0261(19) 0.024(2) 0.0257(19) 0.0008(15) -0.0039(16) -0.0013(16)
    C44 0.0225(19) 0.032(2) 0.046(2) 0.0067(17) -0.0054(17) -0.015(2)
    C45 0.0199(19) 0.035(3) 0.054(3) -0.0042(17) -0.0044(18) -0.010(2)
    C46 0.0205(18) 0.021(2) 0.044(2) -0.0026(15) 0.0015(16) -0.0107(18)
    C47 0.0119(15) 0.025(2) 0.024(2) -0.0004(14) -0.0023(14) -0.0018(16)
    C48 0.0212(18) 0.022(2) 0.029(2) -0.0005(15) -0.0018(16) -0.0002(17)
    C49 0.0270(19) 0.019(2) 0.039(2) -0.0025(15) -0.0063(17) 0.0016(18)
    C50 0.0185(17) 0.017(2) 0.045(2) 0.0021(15) -0.0103(16) -0.0091(18)
    C51 0.0159(18) 0.029(2) 0.038(2) 0.0014(15) -0.0042(16) -0.0105(19)
    C52 0.0161(17) 0.024(2) 0.030(2) -0.0013(14) 0.0001(15) -0.0029(17)
    C53 0.0160(16) 0.0173(18) 0.0229(18) -0.0059(14) -0.0033(14) -0.0005(15)
    C54 0.0182(17) 0.0240(19) 0.0204(17) -0.0016(14) 0.0008(14) 0.0010(16)
    C55 0.0270(19) 0.030(2) 0.0218(19) 0.0001(16) 0.0038(15) -0.0010(17)
    C56 0.033(2) 0.032(2) 0.0187(18) -0.0072(17) -0.0076(16) 0.0045(17)
    C57 0.0240(19) 0.026(2) 0.030(2) -0.0032(16) -0.0096(16) 0.0062(18)
    C58 0.0220(18) 0.0193(19) 0.031(2) -0.0014(15) -0.0002(15) 0.0001(16)
    O1 0.051(2) 0.088(3) 0.069(2) 0.011(2) 0.0060(18) -0.008(2)
    C59 0.043(3) 0.081(4) 0.046(3) 0.010(3) 0.003(2) -0.003(3)
    C60 0.067(4) 0.141(6) 0.050(3) 0.032(4) 0.008(3) 0.015(4)
    C61 0.082(4) 0.082(4) 0.059(3) -0.010(3) 0.008(3) -0.022(3)
    O2 0.046(2) 0.165(5) 0.060(2) -0.028(2) -0.0040(19) 0.018(3)
    C62 0.053(3) 0.109(5) 0.037(3) -0.025(3) 0.012(2) 0.011(3)
    C63 0.047(3) 0.112(5) 0.061(3) -0.023(3) 0.018(3) -0.006(4)
    C64 0.073(4) 0.105(6) 0.106(6) -0.026(4) 0.031(4) 0.000(5)
_geom_special_details
;
All e.s.d.'s (except the e.s.d. in the dihedral angle between two l.s. planes)
are estimated using the full covariance matrix. The cell e.s.d.'s are taken
into account individually in the estimation of e.s.d.'s in distances, angles
and torsion angles; correlations between e.s.d.'s in cell parameters are only
used when they are defined by crystal symmetry. An approximate (isotropic)
treatment of cell e.s.d.'s is used for estimating e.s.d.'s involving l.s.
planes.
;
loop_
    _geom_bond_atom_site_label_1
    _geom_bond_atom_site_label_2
    _geom_bond_site_symmetry_2
    _geom_bond_distance
    _geom_bond_publ_flag
    C1 N1 . 1.313(4) ?
    C1 N2 . 1.321(4) ?
    C1 C2 . 1.498(5) ?
    C2 N3 . 1.309(4) ?
    C2 N4 . 1.330(4) ?
    N1 C3 . 1.463(5) ?
    N1 C4 . 1.469(5) ?
    C3 H3A . 0.9800 ?
    C3 H3B . 0.9800 ?
    C3 H3C . 0.9800 ?
    C4 H4A . 0.9800 ?
    C4 H4B . 0.9800 ?
    C4 H4C . 0.9800 ?
    N2 C6 . 1.474(5) ?
    N2 C5 . 1.475(5) ?
    C5 H5A . 0.9800 ?
    C5 H5B . 0.9800 ?
    C5 H5C . 0.9800 ?
    C6 H6A . 0.9800 ?
    C6 H6B . 0.9800 ?
    C6 H6C . 0.9800 ?
    N3 C8 . 1.473(4) ?
    N3 C7 . 1.479(5) ?
    C7 H7A . 0.9800 ?
    C7 H7B . 0.9800 ?
    C7 H7C . 0.9800 ?
    C8 H8A . 0.9800 ?
    C8 H8B . 0.9800 ?
    C8 H8C . 0.9800 ?
    N4 C10 . 1.465(5) ?
    N4 C9 . 1.478(4) ?
    C9 H9A . 0.9800 ?
    C9 H9B . 0.9800 ?
    C9 H9C . 0.9800 ?
    C10 H10A . 0.9800 ?
    C10 H10B . 0.9800 ?
    C10 H10C . 0.9800 ?
    B1 C23 . 1.641(5) ?
    B1 C17 . 1.648(5) ?
    B1 C11 . 1.654(5) ?
    B1 C29 . 1.660(5) ?
    C11 C16 . 1.394(5) ?
    C11 C12 . 1.410(5) ?
    C12 C13 . 1.385(5) ?
    C12 H12A . 0.9500 ?
    C13 C14 . 1.376(5) ?
    C13 H13A . 0.9500 ?
    C14 C15 . 1.382(5) ?
    C14 H14A . 0.9500 ?
    C15 C16 . 1.385(5) ?
    C15 H15A . 0.9500 ?
    C16 H16A . 0.9500 ?
    C17 C22 . 1.398(5) ?
    C17 C18 . 1.402(5) ?
    C18 C19 . 1.383(5) ?
    C18 H18A . 0.9500 ?
    C19 C20 . 1.389(5) ?
    C19 H19A . 0.9500 ?
    C20 C21 . 1.375(5) ?
    C20 H20A . 0.9500 ?
    C21 C22 . 1.392(5) ?
    C21 H21A . 0.9500 ?
    C22 H22A . 0.9500 ?
    C23 C28 . 1.404(5) ?
    C23 C24 . 1.407(5) ?
    C24 C25 . 1.388(5) ?
    C24 H24A . 0.9500 ?
    C25 C26 . 1.374(6) ?
    C25 H25A . 0.9500 ?
    C26 C27 . 1.371(5) ?
    C26 H26A . 0.9500 ?
    C27 C28 . 1.391(5) ?
    C27 H27A . 0.9500 ?
    C28 H28A . 0.9500 ?
    C29 C34 . 1.391(5) ?
    C29 C30 . 1.408(5) ?
    C30 C31 . 1.386(5) ?
    C30 H30A . 0.9500 ?
    C31 C32 . 1.370(5) ?
    C31 H31A . 0.9500 ?
    C32 C33 . 1.380(6) ?
    C32 H32A . 0.9500 ?
    C33 C34 . 1.386(5) ?
    C33 H33A . 0.9500 ?
    C34 H34A . 0.9500 ?
    B2 C47 . 1.642(5) ?
    B2 C41 . 1.652(5) ?
    B2 C35 . 1.655(5) ?
    B2 C53 . 1.658(5) ?
    C35 C40 . 1.399(5) ?
    C35 C36 . 1.405(5) ?
    C36 C37 . 1.394(5) ?
    C36 H36A . 0.9500 ?
    C37 C38 . 1.365(6) ?
    C37 H37A . 0.9500 ?
    C38 C39 . 1.389(5) ?
    C38 H38A . 0.9500 ?
    C39 C40 . 1.393(5) ?
    C39 H39A . 0.9500 ?
    C40 H40A . 0.9500 ?
    C41 C46 . 1.397(5) ?
    C41 C42 . 1.400(5) ?
    C42 C43 . 1.383(5) ?
    C42 H42A . 0.9500 ?
    C43 C44 . 1.360(5) ?
    C43 H43A . 0.9500 ?
    C44 C45 . 1.366(5) ?
    C44 H44A . 0.9500 ?
    C45 C46 . 1.396(5) ?
    C45 H45A . 0.9500 ?
    C46 H46A . 0.9500 ?
    C47 C52 . 1.401(5) ?
    C47 C48 . 1.405(5) ?
    C48 C49 . 1.386(5) ?
    C48 H48A . 0.9500 ?
    C49 C50 . 1.372(6) ?
    C49 H49A . 0.9500 ?
    C50 C51 . 1.387(5) ?
    C50 H50A . 0.9500 ?
    C51 C52 . 1.394(5) ?
    C51 H51A . 0.9500 ?
    C52 H52A . 0.9500 ?
    C53 C54 . 1.397(5) ?
    C53 C58 . 1.404(5) ?
    C54 C55 . 1.390(5) ?
    C54 H54A . 0.9500 ?
    C55 C56 . 1.370(5) ?
    C55 H55A . 0.9500 ?
    C56 C57 . 1.381(5) ?
    C56 H56A . 0.9500 ?
    C57 C58 . 1.379(5) ?
    C57 H57A . 0.9500 ?
    C58 H58A . 0.9500 ?
    O1 C59 . 1.232(6) ?
    C59 C60 . 1.464(7) ?
    C59 C61 . 1.490(8) ?
    C60 H60A . 0.9800 ?
    C60 H60B . 0.9800 ?
    C60 H60C . 0.9800 ?
    C61 H61A . 0.9800 ?
    C61 H61B . 0.9800 ?
    C61 H61C . 0.9800 ?
    O2 C62 . 1.240(6) ?
    C62 C63 . 1.444(8) ?
    C62 C64 . 1.474(8) ?
    C63 H63A . 0.9800 ?
    C63 H63B . 0.9800 ?
    C63 H63C . 0.9800 ?
    C64 H64A . 0.9800 ?
    C64 H64B . 0.9800 ?
    C64 H64C . 0.9800 ?
loop_
    _geom_angle_atom_site_label_1
    _geom_angle_atom_site_label_2
    _geom_angle_atom_site_label_3
    _geom_angle_site_symmetry_1
    _geom_angle_site_symmetry_3
    _geom_angle
    _geom_angle_publ_flag
    N1 C1 N2 . . 125.8(3) ?
    N1 C1 C2 . . 117.5(3) ?
    N2 C1 C2 . . 116.7(3) ?
    N3 C2 N4 . . 125.3(3) ?
    N3 C2 C1 . . 116.5(3) ?
    N4 C2 C1 . . 118.2(3) ?
    C1 N1 C3 . . 122.0(3) ?
    C1 N1 C4 . . 123.2(3) ?
    C3 N1 C4 . . 114.7(3) ?
    N1 C3 H3A . . 109.5 ?
    N1 C3 H3B . . 109.5 ?
    H3A C3 H3B . . 109.5 ?
    N1 C3 H3C . . 109.5 ?
    H3A C3 H3C . . 109.5 ?
    H3B C3 H3C . . 109.5 ?
    N1 C4 H4A . . 109.5 ?
    N1 C4 H4B . . 109.5 ?
    H4A C4 H4B . . 109.5 ?
    N1 C4 H4C . . 109.5 ?
    H4A C4 H4C . . 109.5 ?
    H4B C4 H4C . . 109.5 ?
    C1 N2 C6 . . 124.2(3) ?
    C1 N2 C5 . . 122.2(3) ?
    C6 N2 C5 . . 113.2(3) ?
    N2 C5 H5A . . 109.5 ?
    N2 C5 H5B . . 109.5 ?
    H5A C5 H5B . . 109.5 ?
    N2 C5 H5C . . 109.5 ?
    H5A C5 H5C . . 109.5 ?
    H5B C5 H5C . . 109.5 ?
    N2 C6 H6A . . 109.5 ?
    N2 C6 H6B . . 109.5 ?
    H6A C6 H6B . . 109.5 ?
    N2 C6 H6C . . 109.5 ?
    H6A C6 H6C . . 109.5 ?
    H6B C6 H6C . . 109.5 ?
    C2 N3 C8 . . 121.8(3) ?
    C2 N3 C7 . . 123.6(3) ?
    C8 N3 C7 . . 114.5(3) ?
    N3 C7 H7A . . 109.5 ?
    N3 C7 H7B . . 109.5 ?
    H7A C7 H7B . . 109.5 ?
    N3 C7 H7C . . 109.5 ?
    H7A C7 H7C . . 109.5 ?
    H7B C7 H7C . . 109.5 ?
    N3 C8 H8A . . 109.5 ?
    N3 C8 H8B . . 109.5 ?
    H8A C8 H8B . . 109.5 ?
    N3 C8 H8C . . 109.5 ?
    H8A C8 H8C . . 109.5 ?
    H8B C8 H8C . . 109.5 ?
    C2 N4 C10 . . 123.9(3) ?
    C2 N4 C9 . . 120.8(3) ?
    C10 N4 C9 . . 114.9(3) ?
    N4 C9 H9A . . 109.5 ?
    N4 C9 H9B . . 109.5 ?
    H9A C9 H9B . . 109.5 ?
    N4 C9 H9C . . 109.5 ?
    H9A C9 H9C . . 109.5 ?
    H9B C9 H9C . . 109.5 ?
    N4 C10 H10A . . 109.5 ?
    N4 C10 H10B . . 109.5 ?
    H10A C10 H10B . . 109.5 ?
    N4 C10 H10C . . 109.5 ?
    H10A C10 H10C . . 109.5 ?
    H10B C10 H10C . . 109.5 ?
    C23 B1 C17 . . 109.0(3) ?
    C23 B1 C11 . . 110.3(3) ?
    C17 B1 C11 . . 109.2(3) ?
    C23 B1 C29 . . 109.0(3) ?
    C17 B1 C29 . . 109.5(3) ?
    C11 B1 C29 . . 109.7(3) ?
    C16 C11 C12 . . 114.7(3) ?
    C16 C11 B1 . . 122.0(3) ?
    C12 C11 B1 . . 123.3(3) ?
    C13 C12 C11 . . 122.5(3) ?
    C13 C12 H12A . . 118.7 ?
    C11 C12 H12A . . 118.7 ?
    C14 C13 C12 . . 120.7(3) ?
    C14 C13 H13A . . 119.7 ?
    C12 C13 H13A . . 119.7 ?
    C13 C14 C15 . . 118.7(3) ?
    C13 C14 H14A . . 120.7 ?
    C15 C14 H14A . . 120.7 ?
    C14 C15 C16 . . 120.2(3) ?
    C14 C15 H15A . . 119.9 ?
    C16 C15 H15A . . 119.9 ?
    C15 C16 C11 . . 123.3(3) ?
    C15 C16 H16A . . 118.4 ?
    C11 C16 H16A . . 118.4 ?
    C22 C17 C18 . . 114.8(3) ?
    C22 C17 B1 . . 123.5(3) ?
    C18 C17 B1 . . 121.7(3) ?
    C19 C18 C17 . . 123.1(3) ?
    C19 C18 H18A . . 118.4 ?
    C17 C18 H18A . . 118.4 ?
    C18 C19 C20 . . 120.1(4) ?
    C18 C19 H19A . . 119.9 ?
    C20 C19 H19A . . 119.9 ?
    C21 C20 C19 . . 118.6(3) ?
    C21 C20 H20A . . 120.7 ?
    C19 C20 H20A . . 120.7 ?
    C20 C21 C22 . . 120.5(3) ?
    C20 C21 H21A . . 119.8 ?
    C22 C21 H21A . . 119.8 ?
    C21 C22 C17 . . 122.8(3) ?
    C21 C22 H22A . . 118.6 ?
    C17 C22 H22A . . 118.6 ?
    C28 C23 C24 . . 114.9(3) ?
    C28 C23 B1 . . 122.1(3) ?
    C24 C23 B1 . . 122.8(3) ?
    C25 C24 C23 . . 121.9(3) ?
    C25 C24 H24A . . 119.0 ?
    C23 C24 H24A . . 119.0 ?
    C26 C25 C24 . . 120.9(3) ?
    C26 C25 H25A . . 119.6 ?
    C24 C25 H25A . . 119.6 ?
    C27 C26 C25 . . 119.5(3) ?
    C27 C26 H26A . . 120.3 ?
    C25 C26 H26A . . 120.3 ?
    C26 C27 C28 . . 119.6(3) ?
    C26 C27 H27A . . 120.2 ?
    C28 C27 H27A . . 120.2 ?
    C27 C28 C23 . . 123.2(3) ?
    C27 C28 H28A . . 118.4 ?
    C23 C28 H28A . . 118.4 ?
    C34 C29 C30 . . 114.7(3) ?
    C34 C29 B1 . . 124.5(3) ?
    C30 C29 B1 . . 120.7(3) ?
    C31 C30 C29 . . 123.0(3) ?
    C31 C30 H30A . . 118.5 ?
    C29 C30 H30A . . 118.5 ?
    C32 C31 C30 . . 120.3(3) ?
    C32 C31 H31A . . 119.8 ?
    C30 C31 H31A . . 119.8 ?
    C31 C32 C33 . . 118.5(3) ?
    C31 C32 H32A . . 120.8 ?
    C33 C32 H32A . . 120.8 ?
    C32 C33 C34 . . 121.0(4) ?
    C32 C33 H33A . . 119.5 ?
    C34 C33 H33A . . 119.5 ?
    C33 C34 C29 . . 122.5(3) ?
    C33 C34 H34A . . 118.7 ?
    C29 C34 H34A . . 118.7 ?
    C47 B2 C41 . . 108.6(3) ?
    C47 B2 C35 . . 109.1(3) ?
    C41 B2 C35 . . 110.1(3) ?
    C47 B2 C53 . . 110.4(3) ?
    C41 B2 C53 . . 109.6(3) ?
    C35 B2 C53 . . 109.0(3) ?
    C40 C35 C36 . . 115.0(3) ?
    C40 C35 B2 . . 123.0(3) ?
    C36 C35 B2 . . 122.0(3) ?
    C37 C36 C35 . . 122.2(3) ?
    C37 C36 H36A . . 118.9 ?
    C35 C36 H36A . . 118.9 ?
    C38 C37 C36 . . 120.9(3) ?
    C38 C37 H37A . . 119.5 ?
    C36 C37 H37A . . 119.5 ?
    C37 C38 C39 . . 119.0(3) ?
    C37 C38 H38A . . 120.5 ?
    C39 C38 H38A . . 120.5 ?
    C38 C39 C40 . . 119.7(4) ?
    C38 C39 H39A . . 120.2 ?
    C40 C39 H39A . . 120.2 ?
    C39 C40 C35 . . 123.1(3) ?
    C39 C40 H40A . . 118.4 ?
    C35 C40 H40A . . 118.4 ?
    C46 C41 C42 . . 113.4(3) ?
    C46 C41 B2 . . 123.9(3) ?
    C42 C41 B2 . . 122.7(3) ?
    C43 C42 C41 . . 123.7(3) ?
    C43 C42 H42A . . 118.1 ?
    C41 C42 H42A . . 118.1 ?
    C44 C43 C42 . . 120.8(4) ?
    C44 C43 H43A . . 119.6 ?
    C42 C43 H43A . . 119.6 ?
    C43 C44 C45 . . 118.2(4) ?
    C43 C44 H44A . . 120.9 ?
    C45 C44 H44A . . 120.9 ?
    C44 C45 C46 . . 120.8(4) ?
    C44 C45 H45A . . 119.6 ?
    C46 C45 H45A . . 119.6 ?
    C45 C46 C41 . . 123.0(3) ?
    C45 C46 H46A . . 118.5 ?
    C41 C46 H46A . . 118.5 ?
    C52 C47 C48 . . 114.4(3) ?
    C52 C47 B2 . . 122.1(3) ?
    C48 C47 B2 . . 123.2(3) ?
    C49 C48 C47 . . 123.0(3) ?
    C49 C48 H48A . . 118.5 ?
    C47 C48 H48A . . 118.5 ?
    C50 C49 C48 . . 120.6(4) ?
    C50 C49 H49A . . 119.7 ?
    C48 C49 H49A . . 119.7 ?
    C49 C50 C51 . . 119.0(3) ?
    C49 C50 H50A . . 120.5 ?
    C51 C50 H50A . . 120.5 ?
    C50 C51 C52 . . 119.6(4) ?
    C50 C51 H51A . . 120.2 ?
    C52 C51 H51A . . 120.2 ?
    C51 C52 C47 . . 123.3(4) ?
    C51 C52 H52A . . 118.3 ?
    C47 C52 H52A . . 118.3 ?
    C54 C53 C58 . . 114.3(3) ?
    C54 C53 B2 . . 123.3(3) ?
    C58 C53 B2 . . 122.4(3) ?
    C55 C54 C53 . . 123.2(3) ?
    C55 C54 H54A . . 118.4 ?
    C53 C54 H54A . . 118.4 ?
    C56 C55 C54 . . 120.3(3) ?
    C56 C55 H55A . . 119.9 ?
    C54 C55 H55A . . 119.9 ?
    C55 C56 C57 . . 118.7(3) ?
    C55 C56 H56A . . 120.7 ?
    C57 C56 H56A . . 120.7 ?
    C58 C57 C56 . . 120.5(3) ?
    C58 C57 H57A . . 119.8 ?
    C56 C57 H57A . . 119.8 ?
    C57 C58 C53 . . 123.0(3) ?
    C57 C58 H58A . . 118.5 ?
    C53 C58 H58A . . 118.5 ?
    O1 C59 C60 . . 119.7(6) ?
    O1 C59 C61 . . 120.8(5) ?
    C60 C59 C61 . . 119.4(5) ?
    C59 C60 H60A . . 109.5 ?
    C59 C60 H60B . . 109.5 ?
    H60A C60 H60B . . 109.5 ?
    C59 C60 H60C . . 109.5 ?
    H60A C60 H60C . . 109.5 ?
    H60B C60 H60C . . 109.5 ?
    C59 C61 H61A . . 109.5 ?
    C59 C61 H61B . . 109.5 ?
    H61A C61 H61B . . 109.5 ?
    C59 C61 H61C . . 109.5 ?
    H61A C61 H61C . . 109.5 ?
    H61B C61 H61C . . 109.5 ?
    O2 C62 C63 . . 122.8(6) ?
    O2 C62 C64 . . 123.0(6) ?
    C63 C62 C64 . . 114.2(5) ?
    C62 C63 H63A . . 109.5 ?
    C62 C63 H63B . . 109.5 ?
    H63A C63 H63B . . 109.5 ?
    C62 C63 H63C . . 109.5 ?
    H63A C63 H63C . . 109.5 ?
    H63B C63 H63C . . 109.5 ?
    C62 C64 H64A . . 109.5 ?
    C62 C64 H64B . . 109.5 ?
    H64A C64 H64B . . 109.5 ?
    C62 C64 H64C . . 109.5 ?
    H64A C64 H64C . . 109.5 ?
    H64B C64 H64C . . 109.5 ?
loop_
    _geom_torsion_atom_site_label_1
    _geom_torsion_atom_site_label_2
    _geom_torsion_atom_site_label_3
    _geom_torsion_atom_site_label_4
    _geom_torsion_site_symmetry_1
    _geom_torsion_site_symmetry_2
    _geom_torsion_site_symmetry_3
    _geom_torsion_site_symmetry_4
    _geom_torsion
    _geom_torsion_publ_flag
    N1 C1 C2 N3 . . . . 115.9(3) ?
    N2 C1 C2 N3 . . . . -64.2(4) ?
    N1 C1 C2 N4 . . . . -63.4(4) ?
    N2 C1 C2 N4 . . . . 116.4(3) ?
    N2 C1 N1 C3 . . . . 159.6(3) ?
    C2 C1 N1 C3 . . . . -20.5(4) ?
    N2 C1 N1 C4 . . . . -21.7(5) ?
    C2 C1 N1 C4 . . . . 158.1(3) ?
    N1 C1 N2 C6 . . . . -25.5(5) ?
    C2 C1 N2 C6 . . . . 154.6(3) ?
    N1 C1 N2 C5 . . . . 161.5(3) ?
    C2 C1 N2 C5 . . . . -18.3(4) ?
    N4 C2 N3 C8 . . . . 160.9(3) ?
    C1 C2 N3 C8 . . . . -18.3(5) ?
    N4 C2 N3 C7 . . . . -22.6(5) ?
    C1 C2 N3 C7 . . . . 158.1(3) ?
    N3 C2 N4 C10 . . . . -26.6(5) ?
    C1 C2 N4 C10 . . . . 152.7(3) ?
    N3 C2 N4 C9 . . . . 161.1(3) ?
    C1 C2 N4 C9 . . . . -19.7(5) ?
    C23 B1 C11 C16 . . . . 88.2(4) ?
    C17 B1 C11 C16 . . . . -31.6(4) ?
    C29 B1 C11 C16 . . . . -151.7(3) ?
    C23 B1 C11 C12 . . . . -89.3(4) ?
    C17 B1 C11 C12 . . . . 150.9(3) ?
    C29 B1 C11 C12 . . . . 30.8(4) ?
    C16 C11 C12 C13 . . . . -0.3(5) ?
    B1 C11 C12 C13 . . . . 177.3(3) ?
    C11 C12 C13 C14 . . . . 0.9(6) ?
    C12 C13 C14 C15 . . . . -1.0(6) ?
    C13 C14 C15 C16 . . . . 0.6(6) ?
    C14 C15 C16 C11 . . . . -0.1(6) ?
    C12 C11 C16 C15 . . . . -0.1(5) ?
    B1 C11 C16 C15 . . . . -177.8(3) ?
    C23 B1 C17 C22 . . . . 8.0(5) ?
    C11 B1 C17 C22 . . . . 128.6(3) ?
    C29 B1 C17 C22 . . . . -111.2(3) ?
    C23 B1 C17 C18 . . . . -171.7(3) ?
    C11 B1 C17 C18 . . . . -51.0(4) ?
    C29 B1 C17 C18 . . . . 69.1(4) ?
    C22 C17 C18 C19 . . . . 0.0(5) ?
    B1 C17 C18 C19 . . . . 179.7(3) ?
    C17 C18 C19 C20 . . . . -0.7(6) ?
    C18 C19 C20 C21 . . . . 1.2(6) ?
    C19 C20 C21 C22 . . . . -1.0(5) ?
    C20 C21 C22 C17 . . . . 0.2(5) ?
    C18 C17 C22 C21 . . . . 0.3(5) ?
    B1 C17 C22 C21 . . . . -179.4(3) ?
    C17 B1 C23 C28 . . . . -85.8(4) ?
    C11 B1 C23 C28 . . . . 154.3(3) ?
    C29 B1 C23 C28 . . . . 33.7(4) ?
    C17 B1 C23 C24 . . . . 89.3(4) ?
    C11 B1 C23 C24 . . . . -30.6(4) ?
    C29 B1 C23 C24 . . . . -151.2(3) ?
    C28 C23 C24 C25 . . . . -0.5(5) ?
    B1 C23 C24 C25 . . . . -175.9(3) ?
    C23 C24 C25 C26 . . . . 0.2(5) ?
    C24 C25 C26 C27 . . . . -0.2(5) ?
    C25 C26 C27 C28 . . . . 0.5(5) ?
    C26 C27 C28 C23 . . . . -0.8(5) ?
    C24 C23 C28 C27 . . . . 0.8(5) ?
    B1 C23 C28 C27 . . . . 176.3(3) ?
    C23 B1 C29 C34 . . . . -135.5(3) ?
    C17 B1 C29 C34 . . . . -16.3(5) ?
    C11 B1 C29 C34 . . . . 103.6(4) ?
    C23 B1 C29 C30 . . . . 44.8(4) ?
    C17 B1 C29 C30 . . . . 164.0(3) ?
    C11 B1 C29 C30 . . . . -76.1(4) ?
    C34 C29 C30 C31 . . . . 0.3(5) ?
    B1 C29 C30 C31 . . . . -179.9(3) ?
    C29 C30 C31 C32 . . . . -0.7(5) ?
    C30 C31 C32 C33 . . . . 0.9(5) ?
    C31 C32 C33 C34 . . . . -0.8(6) ?
    C32 C33 C34 C29 . . . . 0.4(6) ?
    C30 C29 C34 C33 . . . . -0.2(5) ?
    B1 C29 C34 C33 . . . . -179.9(4) ?
    C47 B2 C35 C40 . . . . 97.6(4) ?
    C41 B2 C35 C40 . . . . -21.4(4) ?
    C53 B2 C35 C40 . . . . -141.7(3) ?
    C47 B2 C35 C36 . . . . -80.4(4) ?
    C41 B2 C35 C36 . . . . 160.5(3) ?
    C53 B2 C35 C36 . . . . 40.2(4) ?
    C40 C35 C36 C37 . . . . 0.5(5) ?
    B2 C35 C36 C37 . . . . 178.7(3) ?
    C35 C36 C37 C38 . . . . 0.6(5) ?
    C36 C37 C38 C39 . . . . -1.0(6) ?
    C37 C38 C39 C40 . . . . 0.1(6) ?
    C38 C39 C40 C35 . . . . 1.2(6) ?
    C36 C35 C40 C39 . . . . -1.4(5) ?
    B2 C35 C40 C39 . . . . -179.6(3) ?
    C47 B2 C41 C46 . . . . 12.9(5) ?
    C35 B2 C41 C46 . . . . 132.3(3) ?
    C53 B2 C41 C46 . . . . -107.8(4) ?
    C47 B2 C41 C42 . . . . -166.0(3) ?
    C35 B2 C41 C42 . . . . -46.6(4) ?
    C53 B2 C41 C42 . . . . 73.4(4) ?
    C46 C41 C42 C43 . . . . 2.5(5) ?
    B2 C41 C42 C43 . . . . -178.6(3) ?
    C41 C42 C43 C44 . . . . -1.8(6) ?
    C42 C43 C44 C45 . . . . -1.1(6) ?
    C43 C44 C45 C46 . . . . 3.1(6) ?
    C44 C45 C46 C41 . . . . -2.4(6) ?
    C42 C41 C46 C45 . . . . -0.4(5) ?
    B2 C41 C46 C45 . . . . -179.4(3) ?
    C41 B2 C47 C52 . . . . 85.1(4) ?
    C35 B2 C47 C52 . . . . -34.9(4) ?
    C53 B2 C47 C52 . . . . -154.7(3) ?
    C41 B2 C47 C48 . . . . -88.5(4) ?
    C35 B2 C47 C48 . . . . 151.5(3) ?
    C53 B2 C47 C48 . . . . 31.7(4) ?
    C52 C47 C48 C49 . . . . -0.7(5) ?
    B2 C47 C48 C49 . . . . 173.4(3) ?
    C47 C48 C49 C50 . . . . 0.4(5) ?
    C48 C49 C50 C51 . . . . -0.3(5) ?
    C49 C50 C51 C52 . . . . 0.5(5) ?
    C50 C51 C52 C47 . . . . -0.8(5) ?
    C48 C47 C52 C51 . . . . 0.8(5) ?
    B2 C47 C52 C51 . . . . -173.3(3) ?
    C47 B2 C53 C54 . . . . -138.2(3) ?
    C41 B2 C53 C54 . . . . -18.6(4) ?
    C35 B2 C53 C54 . . . . 102.0(3) ?
    C47 B2 C53 C58 . . . . 43.9(4) ?
    C41 B2 C53 C58 . . . . 163.5(3) ?
    C35 B2 C53 C58 . . . . -75.9(4) ?
    C58 C53 C54 C55 . . . . 1.3(5) ?
    B2 C53 C54 C55 . . . . -176.8(3) ?
    C53 C54 C55 C56 . . . . 0.1(6) ?
    C54 C55 C56 C57 . . . . -0.8(5) ?
    C55 C56 C57 C58 . . . . 0.0(5) ?
    C56 C57 C58 C53 . . . . 1.5(5) ?
    C54 C53 C58 C57 . . . . -2.1(5) ?
    B2 C53 C58 C57 . . . . 176.0(3) ?
_iucr_refine_instructions_details
;
TITL  TIR09 in Pca21
CELL  0.71073 30.06010  9.93210 18.20540 90.00000 90.00000 90.00000
ZERR 4  0.00090  0.00030  0.00060  0.00000  0.00000  0.00000
LATT -1
SYMM -X, -Y, Z+ 0.50000
SYMM -X+ 0.50000, Y, Z+ 0.50000
SYMM X+ 0.50000, -Y, Z
SFAC C H B N O
UNIT 256 304 8 16 8
TEMP -173
PLAN 30
FMAP 2
L.S. 5
BOND $H
MERG 3
ACTA
CONF
WGHT    0.060100    0.931200
FVAR       0.10049
C1    1    0.127071    0.716824    0.377717    11.00000    0.01522    0.02008 =
         0.02464   -0.00502   -0.00723    0.00098
C2    1    0.137993    0.769230    0.302724    11.00000    0.01970    0.01112 =
         0.03530   -0.00886   -0.00546    0.00401
N1    4    0.145031    0.601909    0.397429    11.00000    0.02036    0.01494 =
         0.03474   -0.00147   -0.00835    0.00014
C3    1    0.162076    0.505475    0.343634    11.00000    0.03043    0.01639 =
         0.05467   -0.01039   -0.00695    0.00797
AFIX 137
H3A   2    0.154223    0.535515    0.294026    11.00000   -1.50000
H3B   2    0.148917    0.416774    0.352796    11.00000   -1.50000
H3C   2    0.194508    0.499517    0.348033    11.00000   -1.50000
AFIX   0
C4    1    0.150539    0.560948    0.474443    11.00000    0.02744    0.02560 =
         0.04287    0.00969   -0.00935   -0.00094
AFIX 137
H4A   2    0.148382    0.640311    0.506230    11.00000   -1.50000
H4B   2    0.179741    0.518686    0.480862    11.00000   -1.50000
H4C   2    0.127167    0.496526    0.487605    11.00000   -1.50000
AFIX   0
N2    4    0.100135    0.791199    0.418259    11.00000    0.02159    0.01682 =
         0.03001   -0.00310   -0.00475    0.00248
C5    1    0.091891    0.934628    0.402386    11.00000    0.03487    0.01855 =
         0.03110   -0.00510   -0.00508    0.00759
AFIX 137
H5A   2    0.114563    0.967907    0.368229    11.00000   -1.50000
H5B   2    0.093258    0.986408    0.448153    11.00000   -1.50000
H5C   2    0.062374    0.944893    0.380228    11.00000   -1.50000
AFIX   0
C6    1    0.071835    0.737881    0.477651    11.00000    0.02767    0.03081 =
         0.03518    0.00028    0.00247    0.00478
AFIX 137
H6A   2    0.070166    0.639608    0.473688    11.00000   -1.50000
H6B   2    0.041892    0.776132    0.473437    11.00000   -1.50000
H6C   2    0.084634    0.762457    0.525309    11.00000   -1.50000
AFIX   0
N3    4    0.104837    0.778809    0.256409    11.00000    0.01925    0.02227 =
         0.02822   -0.00493   -0.00363   -0.00014
C7    1    0.105124    0.868412    0.191499    11.00000    0.03172    0.04231 =
         0.02914    0.00546   -0.00653    0.00011
AFIX 137
H7A   2    0.128834    0.935420    0.196853    11.00000   -1.50000
H7B   2    0.076359    0.914278    0.187533    11.00000   -1.50000
H7C   2    0.110370    0.814896    0.147111    11.00000   -1.50000
AFIX   0
C8    1    0.062827    0.705356    0.267708    11.00000    0.02073    0.02819 =
         0.03535   -0.00930   -0.00836   -0.00309
AFIX 137
H8A   2    0.067506    0.632899    0.303420    11.00000   -1.50000
H8B   2    0.052893    0.666827    0.220944    11.00000   -1.50000
H8C   2    0.040128    0.767468    0.286276    11.00000   -1.50000
AFIX   0
N4    4    0.180067    0.800757    0.288126    11.00000    0.01989    0.01924 =
         0.03061   -0.00727   -0.00241    0.00096
C9    1    0.212064    0.826649    0.348121    11.00000    0.02065    0.02166 =
         0.03934   -0.00302   -0.00827   -0.00280
AFIX 137
H9A   2    0.195799    0.846177    0.393541    11.00000   -1.50000
H9B   2    0.230789    0.903899    0.335251    11.00000   -1.50000
H9C   2    0.230820    0.747041    0.355353    11.00000   -1.50000
AFIX   0
C10   1    0.199603    0.796846    0.214413    11.00000    0.02699    0.03446 =
         0.03516   -0.00563    0.00414    0.00096
AFIX 137
H10A  2    0.180507    0.743596    0.181863    11.00000   -1.50000
H10B  2    0.229185    0.755618    0.216846    11.00000   -1.50000
H10C  2    0.202182    0.888710    0.195233    11.00000   -1.50000
AFIX   0
B1    3    0.247173    0.182399    0.475226    11.00000    0.01693    0.01465 =
         0.02472    0.00206   -0.00461   -0.00095
C11   1    0.238046    0.170781    0.385870    11.00000    0.02065    0.00889 =
         0.02485   -0.00021   -0.00123   -0.00040
C12   1    0.195118    0.167910    0.354748    11.00000    0.01964    0.01935 =
         0.02787   -0.00219   -0.00036   -0.00021
AFIX  43
H12A  2    0.170058    0.168977    0.386536    11.00000   -1.20000
AFIX   0
C13   1    0.188074    0.163593    0.279598    11.00000    0.02654    0.02044 =
         0.03263   -0.00102   -0.01081    0.00161
AFIX  43
H13A  2    0.158543    0.163048    0.261013    11.00000   -1.20000
AFIX   0
C14   1    0.223402    0.160085    0.231583    11.00000    0.03796    0.03293 =
         0.02234    0.00266   -0.00364   -0.00045
AFIX  43
H14A  2    0.218564    0.155693    0.180072    11.00000   -1.20000
AFIX   0
C15   1    0.266076    0.163082    0.259820    11.00000    0.03035    0.03718 =
         0.02929    0.00414    0.00387   -0.00271
AFIX  43
H15A  2    0.290905    0.161612    0.227545    11.00000   -1.20000
AFIX   0
C16   1    0.272728    0.168225    0.335063    11.00000    0.01939    0.02907 =
         0.02810    0.00331    0.00025   -0.00065
AFIX  43
H16A  2    0.302414    0.170103    0.352933    11.00000   -1.20000
AFIX   0
C17   1    0.294506    0.107168    0.495222    11.00000    0.01503    0.01879 =
         0.02284    0.00384    0.00210   -0.00332
C18   1    0.303718   -0.024311    0.471722    11.00000    0.02142    0.02274 =
         0.02874   -0.00005   -0.00520    0.00131
AFIX  43
H18A  2    0.281806   -0.070486    0.443803    11.00000   -1.20000
AFIX   0
C19   1    0.343174   -0.090021    0.487231    11.00000    0.02449    0.02316 =
         0.03856    0.00358   -0.00092    0.00400
AFIX  43
H19A  2    0.347694   -0.179592    0.470516    11.00000   -1.20000
AFIX   0
C20   1    0.376212   -0.025264    0.527214    11.00000    0.02241    0.02980 =
         0.03402    0.00511   -0.00299    0.00720
AFIX  43
H20A  2    0.403640   -0.069019    0.537326    11.00000   -1.20000
AFIX   0
C21   1    0.368406    0.103478    0.551861    11.00000    0.01879    0.03326 =
         0.03127    0.00424   -0.00718   -0.00509
AFIX  43
H21A  2    0.390457    0.148732    0.579930    11.00000   -1.20000
AFIX   0
C22   1    0.328435    0.167957    0.535983    11.00000    0.02073    0.02160 =
         0.02566   -0.00062   -0.00099   -0.00352
AFIX  43
H22A  2    0.324019    0.257008    0.553578    11.00000   -1.20000
AFIX   0
C23   1    0.250197    0.340920    0.500098    11.00000    0.01185    0.01727 =
         0.02724    0.00377   -0.00691    0.00283
C24   1    0.266068    0.442735    0.453204    11.00000    0.01471    0.01798 =
         0.02767    0.00277   -0.00681   -0.00342
AFIX  43
H24A  2    0.273650    0.420417    0.404030    11.00000   -1.20000
AFIX   0
C25   1    0.270971    0.574843    0.476696    11.00000    0.02086    0.02124 =
         0.04214    0.00982   -0.00813   -0.00229
AFIX  43
H25A  2    0.281682    0.641005    0.443420    11.00000   -1.20000
AFIX   0
C26   1    0.260534    0.611207    0.547467    11.00000    0.02175    0.01421 =
         0.04567   -0.00704   -0.01311   -0.00103
AFIX  43
H26A  2    0.264092    0.701829    0.563094    11.00000   -1.20000
AFIX   0
C27   1    0.244952    0.515678    0.595315    11.00000    0.02116    0.01853 =
         0.02928   -0.00384   -0.00646    0.00156
AFIX  43
H27A  2    0.237419    0.539816    0.644253    11.00000   -1.20000
AFIX   0
C28   1    0.240231    0.383227    0.571825    11.00000    0.01167    0.01955 =
         0.02767    0.00158   -0.00263   -0.00093
AFIX  43
H28A  2    0.229755    0.318207    0.605964    11.00000   -1.20000
AFIX   0
C29   1    0.205973    0.108859    0.520835    11.00000    0.02079    0.01611 =
         0.02018   -0.00384   -0.00280   -0.00209
C30   1    0.164410    0.172837    0.528229    11.00000    0.02288    0.01721 =
         0.02293   -0.00142   -0.00068   -0.00266
AFIX  43
H30A  2    0.160458    0.258975    0.506501    11.00000   -1.20000
AFIX   0
C31   1    0.129001    0.115777    0.565788    11.00000    0.02243    0.02843 =
         0.02592   -0.00766    0.00312   -0.00453
AFIX  43
H31A  2    0.101694    0.163377    0.569760    11.00000   -1.20000
AFIX   0
C32   1    0.133191   -0.008930    0.597210    11.00000    0.02805    0.03090 =
         0.03564   -0.00195    0.00971   -0.01360
AFIX  43
H32A  2    0.108926   -0.049183    0.622420    11.00000   -1.20000
AFIX   0
C33   1    0.173464   -0.074697    0.591394    11.00000    0.04598    0.02069 =
         0.04041    0.00886    0.00942   -0.00696
AFIX  43
H33A  2    0.177026   -0.160746    0.613408    11.00000   -1.20000
AFIX   0
C34   1    0.208796   -0.017132    0.553928    11.00000    0.02915    0.02098 =
         0.03121   -0.00293    0.00053   -0.00165
AFIX  43
H34A  2    0.235985   -0.065536    0.550714    11.00000   -1.20000
AFIX   0
B2    3    0.009308    0.344562    0.200507    11.00000    0.01567    0.02029 =
         0.02053   -0.00186    0.00286   -0.00210
C35   1    0.049119    0.424189    0.155145    11.00000    0.01903    0.02122 =
         0.01796   -0.00938    0.00106   -0.00136
C36   1    0.094277    0.409476    0.173466    11.00000    0.02121    0.01694 =
         0.02701   -0.00501    0.00124    0.00057
AFIX  43
H36A  2    0.102094    0.353453    0.213744    11.00000   -1.20000
AFIX   0
C37   1    0.127989    0.474291    0.134547    11.00000    0.01922    0.02592 =
         0.03977   -0.01380    0.00321   -0.00655
AFIX  43
H37A  2    0.158126    0.460875    0.148446    11.00000   -1.20000
AFIX   0
C38   1    0.118293    0.556785    0.076730    11.00000    0.02901    0.04246 =
         0.02806   -0.00961    0.01093   -0.01709
AFIX  43
H38A  2    0.141399    0.601719    0.050914    11.00000   -1.20000
AFIX   0
C39   1    0.074163    0.574055    0.056209    11.00000    0.04004    0.04726 =
         0.02169    0.00331   -0.00164   -0.01510
AFIX  43
H39A  2    0.066822    0.630981    0.016065    11.00000   -1.20000
AFIX   0
C40   1    0.040716    0.507524    0.094760    11.00000    0.01884    0.03793 =
         0.02246   -0.00252   -0.00148   -0.00910
AFIX  43
H40A  2    0.010780    0.519290    0.079318    11.00000   -1.20000
AFIX   0
C41   1   -0.039011    0.419512    0.186510    11.00000    0.02070    0.02104 =
         0.01503   -0.00123    0.00097   -0.00357
C42   1   -0.044487    0.559194    0.191285    11.00000    0.02030    0.02258 =
         0.02646    0.00609   -0.00490   -0.00359
AFIX  43
H42A  2   -0.019083    0.612615    0.201968    11.00000   -1.20000
AFIX   0
C43   1   -0.084786    0.623825    0.181332    11.00000    0.02607    0.02368 =
         0.02573   -0.00130   -0.00391    0.00084
AFIX  43
H43A  2   -0.086453    0.718836    0.186685    11.00000   -1.20000
AFIX   0
C44   1   -0.122054    0.553053    0.163975    11.00000    0.02252    0.03241 =
         0.04586   -0.01505   -0.00542    0.00672
AFIX  43
H44A  2   -0.149862    0.597150    0.157975    11.00000   -1.20000
AFIX   0
C45   1   -0.118441    0.416844    0.155396    11.00000    0.01985    0.03486 =
         0.05433   -0.00983   -0.00442   -0.00417
AFIX  43
H45A  2   -0.143744    0.366067    0.140898    11.00000   -1.20000
AFIX   0
C46   1   -0.078030    0.351350    0.167670    11.00000    0.02046    0.02085 =
         0.04418   -0.01074    0.00155   -0.00264
AFIX  43
H46A  2   -0.077017    0.256134    0.163001    11.00000   -1.20000
AFIX   0
C47   1    0.005971    0.189044    0.170453    11.00000    0.01186    0.02537 =
         0.02435   -0.00181   -0.00235   -0.00036
C48   1   -0.008763    0.081256    0.214145    11.00000    0.02122    0.02197 =
         0.02877   -0.00023   -0.00177   -0.00048
AFIX  43
H48A  2   -0.014185    0.097150    0.264818    11.00000   -1.20000
AFIX   0
C49   1   -0.015745   -0.047167    0.186693    11.00000    0.02698    0.01937 =
         0.03908    0.00156   -0.00628   -0.00254
AFIX  43
H49A  2   -0.025920   -0.116446    0.218508    11.00000   -1.20000
AFIX   0
C50   1   -0.008091   -0.075155    0.113963    11.00000    0.01850    0.01732 =
         0.04541   -0.00907   -0.01034    0.00206
AFIX  43
H50A  2   -0.012763   -0.163336    0.095278    11.00000   -1.20000
AFIX   0
C51   1    0.006572    0.027238    0.068132    11.00000    0.01585    0.02885 =
         0.03750   -0.01055   -0.00424    0.00139
AFIX  43
H51A  2    0.011838    0.009879    0.017558    11.00000   -1.20000
AFIX   0
C52   1    0.013534    0.155716    0.096699    11.00000    0.01611    0.02422 =
         0.03015   -0.00291    0.00009   -0.00129
AFIX  43
H52A  2    0.023932    0.224164    0.064547    11.00000   -1.20000
AFIX   0
C53   1    0.021212    0.346275    0.289401    11.00000    0.01598    0.01727 =
         0.02287   -0.00045   -0.00326   -0.00592
C54   1    0.000995    0.433652    0.339379    11.00000    0.01823    0.02399 =
         0.02036    0.00099    0.00079   -0.00157
AFIX  43
H54A  2   -0.021757    0.491946    0.322047    11.00000   -1.20000
AFIX   0
C55   1    0.012537    0.439489    0.413253    11.00000    0.02699    0.02992 =
         0.02182   -0.00102    0.00380    0.00015
AFIX  43
H55A  2   -0.002300    0.500701    0.444996    11.00000   -1.20000
AFIX   0
C56   1    0.045215    0.357339    0.440454    11.00000    0.03325    0.03177 =
         0.01868    0.00445   -0.00755   -0.00720
AFIX  43
H56A  2    0.053506    0.361654    0.490753    11.00000   -1.20000
AFIX   0
C57   1    0.065871    0.268125    0.393334    11.00000    0.02398    0.02621 =
         0.02977    0.00619   -0.00956   -0.00321
AFIX  43
H57A  2    0.088604    0.210434    0.411318    11.00000   -1.20000
AFIX   0
C58   1    0.053735    0.262167    0.320343    11.00000    0.02198    0.01927 =
         0.03052    0.00010   -0.00024   -0.00137
AFIX  43
H58A  2    0.068046    0.198186    0.289583    11.00000   -1.20000
AFIX   0
O1    5    0.291779    0.632832    0.281960    11.00000    0.05113    0.08825 =
         0.06859   -0.00769    0.00595    0.01132
C59   1    0.328397    0.676968    0.300524    11.00000    0.04271    0.08104 =
         0.04561   -0.00296    0.00311    0.01027
C60   1    0.360040    0.588773    0.338226    11.00000    0.06676    0.14077 =
         0.04968    0.01494    0.00844    0.03199
AFIX 137
H60A  2    0.368106    0.628464    0.385675    11.00000   -1.50000
H60B  2    0.386814    0.578437    0.308034    11.00000   -1.50000
H60C  2    0.346383    0.500381    0.346206    11.00000   -1.50000
AFIX   0
C61   1    0.340467    0.820389    0.287068    11.00000    0.08172    0.08173 =
         0.05868   -0.02170    0.00814   -0.01005
AFIX 137
H61A  2    0.317411    0.863083    0.256970    11.00000   -1.50000
H61B  2    0.369045    0.824632    0.261266    11.00000   -1.50000
H61C  2    0.342883    0.867767    0.334117    11.00000   -1.50000
AFIX   0
O2    5    0.478489    0.173013    0.383331    11.00000    0.04550    0.16498 =
         0.05998    0.01765   -0.00400   -0.02772
C62   1    0.437724    0.191120    0.380188    11.00000    0.05321    0.10871 =
         0.03669    0.01081    0.01230   -0.02531
C63   1    0.407783    0.096270    0.345968    11.00000    0.04734    0.11195 =
         0.06084   -0.00637    0.01847   -0.02285
AFIX 137
H63A  2    0.393849    0.138206    0.303016    11.00000   -1.50000
H63B  2    0.384720    0.069857    0.381179    11.00000   -1.50000
H63C  2    0.424464    0.016383    0.330488    11.00000   -1.50000
AFIX   0
C64   1    0.415778    0.312983    0.408815    11.00000    0.07327    0.10508 =
         0.10582    0.00042    0.03118   -0.02596
AFIX 137
H64A  2    0.435895    0.359422    0.442762    11.00000   -1.50000
H64B  2    0.388498    0.287512    0.434808    11.00000   -1.50000
H64C  2    0.408346    0.373054    0.367911    11.00000   -1.50000
HKLF 4
REM  I
REM R1 =  0.0455 for   4058 Fo > 4sig(Fo)  and  0.0646 for all   4983 data
REM    661 parameters refined using      1 restraints
END
WGHT      0.0601      0.9312
REM Highest difference peak  0.390,  deepest hole -0.301,  1-sigma level  0.046
Q1    1  -0.1195  0.3848  0.2074  11.00000  0.05    0.39
Q2    1   0.4470 -0.0857  0.3823  11.00000  0.05    0.33
Q3    1  -0.1280  0.5059  0.2006  11.00000  0.05    0.26
Q4    1   0.4576  0.0710  0.3777  11.00000  0.05    0.23
Q5    1  -0.0806  0.3121  0.2131  11.00000  0.05    0.23
Q6    1   0.0730  0.5989  0.3968  11.00000  0.05    0.17
Q7    1   0.0117  0.2809  0.1836  11.00000  0.05    0.17
Q8    1   0.0383 -0.1164  0.0577  11.00000  0.05    0.17
Q9    1  -0.0117  0.3778  0.1995  11.00000  0.05    0.16
Q10   1   0.1006  0.6799  0.5067  11.00000  0.05    0.16
;
data_global
_journal_date_recd_electronic     2012-03-29
_journal_date_accepted     2012-04-05
_journal_name_full     'Acta Crystallographica, Section E'
_journal_year     2012
_journal_volume     68
_journal_issue      5
_journal_page_first     o1371
_journal_page_last     o1371
_journal_paper_category     QO
_journal_paper_doi     10.1107/S1600536812015085
_journal_coeditor_code     FK2058
_publ_contact_author_name     'Prof. Dr. Willi Kantlehner'
_publ_contact_author_address
;
Fakult\"at Chemie/Organische Chemie
Hochschule Aalen
Beethovenstrasse 1
D-73430 Aalen
Germany
;
_publ_contact_author_email     willi.kantlehner@htw-aalen.de
_publ_contact_author_fax     '49 7361 5762250'
_publ_contact_author_phone     '49 7361 5762252'
_publ_section_title
;
1,1,2,2-Tetrakis(dimethylamino)ethane-1,2-diium bis(tetraphenylborate) acetone
disolvate
;
loop_
    _publ_author_name
    _publ_author_address
    'Tiritiris, Ioannis'
;
Institut f\"ur Organische Chemie
Universit\"at Stuttgart
Pfaffenwaldring 55
70569 Stuttgart
Germany
;
    'Kantlehner, Willi'
;
 Fakult\"at Chemie/Organische Chemie
 Hochschule Aalen
 Beethovenstrasse 1
 D-73430 Aalen
 Germany
;
