# Supplementary material for: 1,1,2,2-Tetra­kis(dimethyl­amino)­ethane-1,2-diium bis­(tetra­phenyl­borate) acetone disolvate
Source: Acta Crystallogr Sect E Struct Rep Online. 2012 Apr 13;68(Pt 5):o1371. doi: 10.1107/S1600536812015085 (PMC3344502; doi:10.1107/S1600536812015085)
Supplement: Supplementary file 2 [file e-68-o1371-Isup2.hkl]

# 
# h,k,l, Fc-squared, Fo-squared, sigma(Fo-squared) and status flag 
# 
data_I
_shelx_title ' I' 
_shelx_refln_list_code          4 
_shelx_F_calc_maximum      324.61 
_exptl_crystal_F_000      2056.00 
_reflns_d_resolution_high  0.8389 
 
loop_ 
 _symmetry_equiv_pos_as_xyz 
 'x, y, z' 
 '-x, -y, z+1/2' 
 '-x+1/2, y, z+1/2' 
 'x+1/2, -y, z' 
 
_cell_length_a    30.0601 
_cell_length_b     9.9321 
_cell_length_c    18.2054 
_cell_angle_alpha  90.000 
_cell_angle_beta   90.000 
_cell_angle_gamma  90.000 
 
_shelx_F_squared_multiplier     1.000 
 
loop_ 
 _refln_index_h 
 _refln_index_k 
 _refln_index_l 
 _refln_F_squared_calc 
 _refln_F_squared_meas 
 _refln_F_squared_sigma 
 _refln_observed_status 
   2   0   0      176.83      137.65      8.91 o 
   4   0   0     1317.34     1356.25     27.68 o 
   6   0   0        0.63        2.27     12.75 o 
   8   0   0    26990.33    26830.43    251.64 o 
  10   0   0     1462.37     1348.77     39.80 o 
  12   0   0     2952.96     2650.06     39.72 o 
  14   0   0     3105.42     2761.08     41.81 o 
  16   0   0     4471.43     5091.36     63.20 o 
  18   0   0      105.47      102.02     20.19 o 
  20   0   0      665.15      708.02     25.76 o 
  22   0   0       45.88       64.79     24.85 o 
  24   0   0     2135.16     2184.56     56.31 o 
  26   0   0      294.83      284.20     72.29 o 
  28   0   0     1105.09     1113.05     87.14 o 
  30   0   0      482.29      367.38     82.19 o 
  32   0   0      417.03      420.86     86.15 o 
  34   0   0      222.02      244.59     88.13 o 
   0   1   0     1430.34     1287.36     15.84 o 
   1   1   0       38.86       54.93      8.14 o 
   2   1   0     7592.03     6951.25     58.20 o 
   3   1   0     7212.61     7827.73     65.50 o 
   4   1   0       68.93       49.02     10.02 o 
   5   1   0    58504.67    50336.77    410.89 o 
   6   1   0    19199.87    18612.01    165.04 o 
   7   1   0     2451.35     2868.49     29.45 o 
   8   1   0     1199.16     1304.73     22.00 o 
   9   1   0     7437.66     7929.13     64.53 o 
  10   1   0    52012.50    51246.70    391.75 o 
  11   1   0       62.60       61.31     15.97 o 
  12   1   0        3.74       10.26     14.48 o 
  13   1   0     5253.78     5668.02     56.93 o 
  14   1   0     1087.80     1183.38     26.59 o 
  15   1   0       55.44       44.66     16.98 o 
  16   1   0        1.93       -3.95     14.25 o 
  17   1   0     2244.49     2085.72     34.61 o 
  18   1   0      114.06      100.26     16.52 o 
  19   1   0      515.92      495.56     18.06 o 
  20   1   0        5.34       26.51     21.47 o 
  21   1   0      277.96      269.88     20.67 o 
  22   1   0      150.64      156.91     20.11 o 
  23   1   0      694.50      634.95     38.23 o 
  24   1   0      351.73      335.67     28.86 o 
  25   1   0     2202.68     2093.75     52.04 o 
  26   1   0     2379.54     2244.21     83.96 o 
  27   1   0     2014.86     2047.78     60.01 o 
  28   1   0      156.11      190.82     37.95 o 
  29   1   0      322.91      309.72     39.76 o 
  30   1   0      895.66      749.02     59.87 o 
  31   1   0      142.10       57.38     70.80 o 
  32   1   0       13.52       33.67     55.32 o 
  33   1   0        8.98       41.99     56.34 o 
  34   1   0       99.08       46.31     58.07 o 
  35   1   0       53.01      -27.47     59.47 o 
   0   2   0     1168.50     1401.62     32.29 o 
   1   2   0    22543.85    19786.92    161.75 o 
   2   2   0     1469.45     1462.35     30.42 o 
   3   2   0     8566.24     8398.89     73.26 o 
   4   2   0        2.86       -6.33     14.29 o 
   5   2   0      199.13      211.59     14.02 o 
   6   2   0     9958.92     9797.01     83.91 o 
   7   2   0      281.95      208.94     23.81 o 
   8   2   0    27999.21    25499.68    222.48 o 
   9   2   0     2523.55     2411.89     32.89 o 
  10   2   0       10.28       17.54     14.61 o 
  11   2   0       81.40       52.37     15.21 o 
  12   2   0     2888.34     3335.88     40.07 o 
  13   2   0     6547.60     6531.79     64.89 o 
  14   2   0      435.37      512.98     17.66 o 
  15   2   0     1687.80     1699.89     29.39 o 
  16   2   0        0.55      -11.06     16.30 o 
  17   2   0     3722.88     3825.83     42.19 o 
  18   2   0       67.78       84.12     17.16 o 
  19   2   0     1987.26     2019.68     44.56 o 
  20   2   0      312.98      381.99     20.68 o 
  21   2   0      178.29      207.20     22.33 o 
  22   2   0      587.39      578.86     25.73 o 
  23   2   0      344.83      365.87     23.60 o 
  24   2   0     3757.26     3620.07     63.74 o 
  25   2   0      516.08      563.77     33.14 o 
  26   2   0     1247.85     1087.47     48.84 o 
  27   2   0        6.83       65.45     37.75 o 
  28   2   0      714.55      696.84     64.35 o 
  29   2   0      121.96       50.77     35.97 o 
  30   2   0      181.27      210.14     48.27 o 
  31   2   0      551.89      529.13     78.73 o 
  32   2   0        4.29       24.36     55.51 o 
  33   2   0       29.37      204.84    174.29 o 
  34   2   0       55.69      157.01     59.32 o 
  35   2   0      140.74      237.77     66.84 o 
   0   3   0    38839.94    37925.12    434.85 o 
   1   3   0       62.79       85.88     19.13 o 
   2   3   0    18963.29    18894.21    167.25 o 
   3   3   0      694.17      689.84     19.90 o 
   4   3   0      650.13      741.98     20.98 o 
   5   3   0     1284.08     1150.38     31.80 o 
   6   3   0     7518.52     7189.44     71.97 o 
   7   3   0      343.20      340.11     16.59 o 
   8   3   0      955.37      868.39     25.03 o 
   9   3   0       48.08       54.51     20.79 o 
  10   3   0       21.40       19.44     17.10 o 
  11   3   0     7687.54     8071.44     84.99 o 
  12   3   0        0.37       36.80     19.35 o 
  13   3   0      215.37      152.83     19.58 o 
  14   3   0     4121.17     4261.40     49.99 o 
  15   3   0       64.48       48.02     18.29 o 
  16   3   0      565.48      604.24     19.67 o 
  17   3   0      605.31      642.31     20.46 o 
  18   3   0     2001.51     1899.98     35.37 o 
  19   3   0       22.14       88.25     20.24 o 
  20   3   0       30.00       52.39     20.37 o 
  21   3   0       45.11       24.52     21.67 o 
  22   3   0       45.48       54.65     22.37 o 
  23   3   0      876.07      890.13     45.02 o 
  24   3   0      267.53      240.63     42.88 o 
  25   3   0     2921.64     2918.08    104.29 o 
  26   3   0      280.56      345.24     38.93 o 
  27   3   0        6.84       -9.25     37.69 o 
  28   3   0       48.26       20.39     37.77 o 
  29   3   0      342.67      414.12     39.92 o 
  30   3   0      453.02      454.91     58.99 o 
  31   3   0      500.06      479.85     60.60 o 
  32   3   0        0.14       41.23     52.16 o 
  33   3   0      110.81      110.10     59.35 o 
  34   3   0      164.10      140.00     61.30 o 
   0   4   0    14394.22    13742.66    233.87 o 
   1   4   0     2808.65     3290.40     58.09 o 
   2   4   0     4568.74     4268.36     65.66 o 
   3   4   0     1470.59     1430.14     38.00 o 
   4   4   0     4650.18     4968.87     65.01 o 
   5   4   0     2187.79     2088.14     37.98 o 
   6   4   0       98.59       60.67     20.13 o 
   7   4   0     1002.21      986.07     41.45 o 
   8   4   0      567.43      595.11     24.85 o 
   9   4   0       12.69       17.33     20.13 o 
  10   4   0      584.34      563.98     40.75 o 
  11   4   0     1224.37     1397.54     40.93 o 
  12   4   0      900.71      946.30     51.51 o 
  13   4   0      198.06      201.07     21.71 o 
  14   4   0       54.05       83.96     19.80 o 
  15   4   0      399.40      378.52     22.23 o 
  16   4   0     2127.55     2044.53     41.07 o 
  17   4   0       43.87       34.37     23.65 o 
  18   4   0      299.14      241.23     23.94 o 
  19   4   0     1743.28     1858.13     39.66 o 
  20   4   0      118.61      127.07     24.21 o 
  21   4   0      374.53      382.65     28.98 o 
  22   4   0       21.57       -0.73     30.23 o 
  23   4   0      134.48      177.36     34.15 o 
  24   4   0        4.66       -1.32     34.81 o 
  25   4   0      315.96      276.84     47.95 o 
  26   4   0        2.90       43.85     41.08 o 
  27   4   0     1080.38      963.03     48.26 o 
  28   4   0       55.12      129.77     42.71 o 
  29   4   0     1508.29     1455.97     78.38 o 
  30   4   0      340.17      373.76     59.91 o 
  31   4   0       22.80       16.07     58.39 o 
  32   4   0      655.11      573.02     70.77 o 
  33   4   0       74.32      -38.98     60.35 o 
   0   5   0    17258.73    16709.14    232.11 o 
   1   5   0    18021.23    19968.69    193.71 o 
   2   5   0     1869.10     1740.81     40.20 o 
   3   5   0      422.54      574.34     28.12 o 
   4   5   0      513.09      516.27     42.55 o 
   5   5   0       48.38       17.47     21.72 o 
   6   5   0      247.52      298.85     27.45 o 
   7   5   0      950.35     1023.80     37.96 o 
   8   5   0      596.91      683.77     29.96 o 
   9   5   0      830.80      838.40     30.71 o 
  10   5   0      381.75      453.69     26.78 o 
  11   5   0       11.20       -7.51     23.48 o 
  12   5   0        0.16      -15.91     23.38 o 
  13   5   0     2009.17     2027.90     51.71 o 
  14   5   0      228.45      258.97     39.07 o 
  15   5   0        0.17      -26.09     26.09 o 
  16   5   0      122.65      108.95     27.44 o 
  17   5   0      390.11      422.92     35.26 o 
  18   5   0       26.15       10.82     26.90 o 
  19   5   0      160.76       92.99     38.39 o 
  20   5   0      604.81      629.22     60.60 o 
  21   5   0       54.86      109.96     34.58 o 
  22   5   0      655.89      541.47     41.31 o 
  23   5   0       19.11        2.07     35.05 o 
  24   5   0      916.08     1002.76     40.01 o 
  25   5   0       74.69      137.01     39.02 o 
  26   5   0      517.50      450.50     38.87 o 
  27   5   0        5.10       -8.43     36.47 o 
  28   5   0      196.19      221.06     47.58 o 
  29   5   0       87.38      170.56     60.63 o 
  30   5   0        9.75       86.93     53.40 o 
  31   5   0        0.36      -51.99     51.99 o 
  32   5   0      391.05      339.72     56.70 o 
   0   6   0      357.03      293.59     40.74 o 
   1   6   0     5567.72     5898.15     79.40 o 
   2   6   0     7284.75     7351.76    104.58 o 
   3   6   0       29.18       38.74     24.80 o 
   4   6   0     4989.65     5099.05     69.99 o 
   5   6   0     1803.81     1933.24     46.39 o 
   6   6   0      910.59      936.29     32.30 o 
   7   6   0      112.46      130.07     26.28 o 
   8   6   0      156.08      182.11     32.57 o 
   9   6   0     1185.57     1313.81     49.22 o 
  10   6   0      136.67      209.33     38.56 o 
  11   6   0     2680.41     2558.76     66.03 o 
  12   6   0      402.68      417.31     35.01 o 
  13   6   0     3010.57     2901.01     72.61 o 
  14   6   0     1340.14     1281.37     43.47 o 
  15   6   0       18.07       40.43     29.31 o 
  16   6   0       90.29      108.14     45.88 o 
  17   6   0       48.86       47.45     56.04 o 
  18   6   0      143.59       82.93     42.24 o 
  19   6   0      539.78      448.52     47.59 o 
  20   6   0      274.38      278.14     43.94 o 
  21   6   0      251.71      277.83     50.28 o 
  22   6   0      824.24      916.11     44.04 o 
  23   6   0       57.15       11.53     36.96 o 
  24   6   0      186.79      204.33     44.26 o 
  25   6   0       70.18       55.76     45.84 o 
  26   6   0      219.17      249.48     58.37 o 
  27   6   0      177.23       95.21     67.32 o 
  28   6   0       33.39      114.19     62.53 o 
  29   6   0      302.16      184.99     63.93 o 
  30   6   0       25.36       23.78     74.76 o 
   0   7   0      229.99      210.28    163.89 o 
   1   7   0      369.72      352.17     47.31 o 
   2   7   0      140.45      186.86     36.08 o 
   3   7   0      413.12      379.14     37.61 o 
   4   7   0       31.99       41.47     33.06 o 
   5   7   0      476.71      478.41     33.32 o 
   6   7   0      208.48      294.69     34.30 o 
   7   7   0        5.16      -33.28     33.28 o 
   8   7   0        1.19       -1.85     46.70 o 
   9   7   0     4270.82     4257.71     87.76 o 
  10   7   0      396.25      432.14     36.30 o 
  11   7   0      329.74      403.88     49.56 o 
  12   7   0     3485.43     3168.17    118.18 o 
  13   7   0     2267.58     2122.61     57.77 o 
  14   7   0      697.39      785.06     51.10 o 
  15   7   0       90.55      163.12     49.76 o 
  16   7   0      440.34      439.97     49.32 o 
  17   7   0      413.22      465.75     48.43 o 
  18   7   0      847.32      732.85     68.87 o 
  19   7   0      838.83     1003.85     54.05 o 
  20   7   0      641.13      737.44     57.35 o 
  21   7   0       30.48       86.55     52.52 o 
  22   7   0       88.63      138.88     52.80 o 
  23   7   0      808.56      866.40     66.08 o 
  24   7   0      194.28      328.03     48.25 o 
  25   7   0      383.12      281.91     50.42 o 
  26   7   0      767.46      977.09     78.75 o 
  27   7   0      583.46      788.73     72.27 o 
  28   7   0      411.85      382.37     64.66 o 
   0   8   0     2426.24     2222.74     84.32 o 
   1   8   0      267.31      272.21     34.84 o 
   2   8   0       70.65       77.94     42.16 o 
   3   8   0       77.93      156.06     36.40 o 
   4   8   0     1035.69      947.74     45.94 o 
   5   8   0      103.01      182.27     37.45 o 
   6   8   0      851.75      852.45     45.24 o 
   7   8   0      284.99      295.81     37.95 o 
   8   8   0      139.25       29.87     39.21 o 
   9   8   0      958.93     1009.84     45.47 o 
  10   8   0      323.54      254.45     50.80 o 
  11   8   0      903.47      950.75     51.45 o 
  12   8   0     1474.37     1515.44     62.95 o 
  13   8   0     3976.84     4110.10    127.08 o 
  14   8   0      242.66      225.63     47.66 o 
  15   8   0       27.94       41.03     48.80 o 
  16   8   0       11.97       46.57     47.09 o 
  17   8   0      714.15      720.88     59.53 o 
  18   8   0     1353.14     1264.25     64.69 o 
  19   8   0       74.82      103.50     52.93 o 
  20   8   0        0.26       -1.39     53.16 o 
  21   8   0       51.13       33.99     54.00 o 
  22   8   0      342.31      423.17     70.34 o 
  23   8   0     1244.20     1302.27     81.93 o 
  24   8   0       80.61      113.73     68.51 o 
  25   8   0      135.00      266.83     76.34 o 
  26   8   0      383.29      445.17     89.62 o 
   0   9   0      389.99      407.51     77.24 o 
   1   9   0      121.76      105.00     39.58 o 
   2   9   0      739.19      771.67     46.01 o 
   3   9   0      238.36      209.49     41.16 o 
   4   9   0      825.58      735.32     57.17 o 
   5   9   0       22.56       66.06     58.65 o 
   6   9   0       64.30      -11.35     55.66 o 
   7   9   0      423.22      321.72     48.33 o 
   8   9   0      382.04      367.62     52.18 o 
   9   9   0      202.52      278.38     50.07 o 
  10   9   0      689.37      794.65     57.62 o 
  11   9   0        1.76       80.88     54.69 o 
  12   9   0     2039.16     1935.34     76.00 o 
  13   9   0       88.98       27.12     64.56 o 
  14   9   0       72.87       84.74     50.56 o 
  15   9   0        1.37      -18.06     60.86 o 
  16   9   0        0.01       26.76    101.29 o 
  17   9   0       35.19       -2.35     58.91 o 
  18   9   0       48.97      -40.80     55.33 o 
  19   9   0      478.68      435.12     54.85 o 
  20   9   0      108.65      121.46     54.72 o 
  21   9   0        6.65       12.78     71.26 o 
  22   9   0        0.27       91.83     75.26 o 
  23   9   0      238.99      218.97     74.17 o 
   0  10   0        1.78      -86.15     86.15 o 
   1  10   0     1072.40      911.82    136.66 o 
   2  10   0      779.15      762.78     55.00 o 
   3  10   0        2.03       -7.84     56.70 o 
   4  10   0      935.75     1033.39     63.38 o 
   5  10   0       12.78        4.71     60.50 o 
   6  10   0        3.57      -48.02     56.47 o 
   7  10   0      133.16      131.17     51.33 o 
   8  10   0       24.25       37.54     97.58 o 
   9  10   0        2.70       23.94     50.75 o 
  10  10   0        1.89      -31.94     59.23 o 
  11  10   0        2.72       -0.58     49.37 o 
  12  10   0      119.15      193.28     57.73 o 
  13  10   0        1.05      -44.71     49.44 o 
  14  10   0        3.61      -23.53     53.79 o 
  15  10   0      178.41        8.18    105.33 o 
  16  10   0       25.89       24.35     55.72 o 
  17  10   0        0.45       57.20     55.49 o 
  18  10   0       69.05      120.97     59.70 o 
  19  10   0        0.94      -52.24     59.58 o 
   0  11   0     1460.13     1352.69    114.87 o 
   1  11   0     1095.56     1170.61     79.09 o 
   2  11   0      213.64      202.38     97.54 o 
   3  11   0      298.76      323.04     74.22 o 
   4  11   0      443.43      611.21     77.57 o 
   5  11   0      436.32      507.64    112.39 o 
   6  11   0       23.28       46.13     66.65 o 
   7  11   0      234.85      217.92     82.48 o 
   8  11   0       59.03      114.96    162.40 o 
   9  11   0      374.37      401.94     74.70 o 
  10  11   0       12.31       64.00     73.51 o 
  11  11   0        5.76       39.75    101.80 o 
  12  11   0       45.71       55.72     82.69 o 
  13  11   0      423.16      394.14     64.93 o 
   2   0   1    13304.28    15266.75    176.13 o 
   4   0   1      138.63      192.57      6.17 o 
   6   0   1      352.94      406.66      9.60 o 
   8   0   1     1169.46     1107.91     17.73 o 
  10   0   1     3635.13     4020.28     33.63 o 
  12   0   1     1857.35     1959.41     24.87 o 
  14   0   1     4813.06     4548.94     60.91 o 
  16   0   1      384.23      373.16     16.07 o 
  18   0   1      736.88      769.53     18.45 o 
  20   0   1      319.00      414.26     19.82 o 
  22   0   1     3839.68     3777.88     43.47 o 
  24   0   1      800.44      863.14     31.28 o 
  26   0   1      803.62      786.94     35.13 o 
  28   0   1      387.27      340.10     52.13 o 
  30   0   1      537.96      526.98     57.40 o 
  32   0   1      661.95      509.93     60.57 o 
  34   0   1      523.40      579.07     64.04 o 
   1   1   1     6233.04     5335.84     33.28 o 
   2   1   1      172.72      207.43      5.92 o 
   3   1   1     5161.52     6370.76     40.97 o 
   4   1   1     1235.46     1133.99     12.70 o 
   5   1   1    22375.66    18541.93    111.33 o 
   6   1   1     1452.85     1264.46     19.08 o 
   7   1   1     4967.27     4395.53     34.62 o 
   8   1   1    22929.73    22221.21    124.41 o 
   9   1   1     4023.95     3596.28     24.67 o 
  10   1   1      110.78      139.39      9.11 o 
  11   1   1     2754.86     2758.55     21.24 o 
  12   1   1      156.29      154.53     10.98 o 
  13   1   1      427.84      404.45     11.54 o 
  14   1   1     1662.32     1617.18     19.79 o 
  15   1   1      962.77     1100.79     31.25 o 
  16   1   1     1806.14     1853.64     20.69 o 
  17   1   1      946.09     1018.61     21.88 o 
  18   1   1      369.51      390.34     13.07 o 
  19   1   1      521.37      581.30     14.10 o 
  20   1   1     1676.56     1562.16     21.82 o 
  21   1   1      221.61      254.57     14.16 o 
  22   1   1      940.30      974.50     29.14 o 
  23   1   1      994.93      940.76     18.80 o 
  24   1   1      919.53      951.89     21.67 o 
  25   1   1     1886.64     1820.64     38.00 o 
  26   1   1      141.64      167.54     25.24 o 
  27   1   1      132.03      143.85     26.46 o 
  28   1   1      516.96      479.21     31.97 o 
  29   1   1      286.30      242.23     32.74 o 
  30   1   1      185.47      215.86     34.39 o 
  31   1   1        9.42       -6.81     32.30 o 
  32   1   1      180.19      157.67     41.83 o 
  33   1   1       29.33        4.85     41.44 o 
  34   1   1       17.41       55.31     43.05 o 
  35   1   1       11.86       30.50     42.20 o 
   1   2   1    17013.85    15259.97     91.91 o 
   2   2   1    14063.45    14235.66     80.98 o 
   3   2   1     6560.01     6604.10     45.30 o 
   4   2   1     3231.10     3271.76     25.97 o 
   5   2   1     3316.93     3195.16     33.75 o 
   6   2   1     3404.88     3704.18     28.45 o 
   7   2   1     3422.17     3087.97     26.37 o 
   8   2   1     3415.73     3223.70     27.24 o 
   9   2   1     9049.68     8714.03     57.27 o 
  10   2   1     2880.54     2768.59     27.84 o 
  11   2   1      177.02      211.83     11.63 o 
  12   2   1     2053.87     2142.69     23.60 o 
  13   2   1     1602.43     1609.55     25.93 o 
  14   2   1     3747.64     3783.83     30.96 o 
  15   2   1      609.59      683.10     14.64 o 
  16   2   1      394.61      396.65     13.05 o 
  17   2   1     1763.51     1771.89     22.02 o 
  18   2   1     1053.64     1051.34     18.61 o 
  19   2   1      805.52      791.38     16.82 o 
  20   2   1      433.55      463.34     14.67 o 
  21   2   1      129.78      125.26     13.92 o 
  22   2   1     1260.63     1300.19     22.82 o 
  23   2   1      505.37      557.44     17.30 o 
  24   2   1      740.12      771.42     25.59 o 
  25   2   1      937.31      946.88     28.93 o 
  26   2   1       66.90       68.62     25.44 o 
  27   2   1      302.24      244.06     26.82 o 
  28   2   1       56.08      136.92     26.78 o 
  29   2   1      356.15      389.65     32.29 o 
  30   2   1      483.73      452.77     34.72 o 
  31   2   1      216.97      187.47     32.50 o 
  32   2   1      359.93      380.08     41.81 o 
  33   2   1       85.34       56.01     38.47 o 
  34   2   1       77.59      127.07     43.39 o 
  35   2   1       13.07       13.66     39.93 o 
   1   3   1     5238.03     4802.55     35.42 o 
   2   3   1    10709.78    10500.85     66.21 o 
   3   3   1     1932.05     1742.29     22.03 o 
   4   3   1    16975.71    15783.14     99.71 o 
   5   3   1     2072.88     2003.69     22.60 o 
   6   3   1      968.10      802.34     14.32 o 
   7   3   1      647.91      689.85     14.63 o 
   8   3   1     5060.05     4829.35     41.13 o 
   9   3   1     3425.42     3100.54     33.09 o 
  10   3   1     2410.09     2387.83     26.64 o 
  11   3   1       33.41       25.84     13.13 o 
  12   3   1     3717.59     3819.58     33.26 o 
  13   3   1      817.64     1001.27     20.00 o 
  14   3   1      137.24      123.16     12.43 o 
  15   3   1      508.47      498.92     13.83 o 
  16   3   1      660.00      681.89     14.68 o 
  17   3   1      523.14      536.32     14.47 o 
  18   3   1      404.82      464.76     14.89 o 
  19   3   1      375.91      385.30     17.04 o 
  20   3   1       90.86       98.75     14.97 o 
  21   3   1      358.14      388.89     21.25 o 
  22   3   1      456.75      431.00     16.63 o 
  23   3   1      304.72      292.41     21.89 o 
  24   3   1      460.65      482.92     28.09 o 
  25   3   1      562.22      542.35     26.76 o 
  26   3   1      191.99      200.78     26.37 o 
  27   3   1       98.82       98.04     35.13 o 
  28   3   1       61.07       79.34     26.23 o 
  29   3   1      357.41      351.45     35.43 o 
  30   3   1      613.49      671.77     38.01 o 
  31   3   1      143.07       74.36     40.02 o 
  32   3   1       76.60       76.03     40.05 o 
  33   3   1       89.39      144.32     42.30 o 
  34   3   1      178.50      162.86     42.17 o 
   1   4   1      201.16      156.93     23.81 o 
   2   4   1     7496.00     7082.50     62.95 o 
   3   4   1     2005.09     1917.30     43.30 o 
   4   4   1      214.21      281.64     19.20 o 
   5   4   1     1374.67     1183.87     27.54 o 
   6   4   1      103.24      111.75     15.19 o 
   7   4   1      747.79      752.57     19.95 o 
   8   4   1     1178.97     1165.34     27.04 o 
   9   4   1      445.60      442.15     17.28 o 
  10   4   1      262.06      251.20     18.77 o 
  11   4   1     1032.98     1038.14     22.62 o 
  12   4   1      926.21      880.74     19.29 o 
  13   4   1      596.46      609.83     17.78 o 
  14   4   1      675.32      660.43     17.98 o 
  15   4   1      680.98      658.45     18.66 o 
  16   4   1       70.11       80.96     20.78 o 
  17   4   1      131.40      126.65     18.85 o 
  18   4   1       13.85       10.98     15.00 o 
  19   4   1      537.31      588.71     18.45 o 
  20   4   1      518.71      487.66     17.67 o 
  21   4   1      501.44      476.36     21.15 o 
  22   4   1      424.44      423.10     25.16 o 
  23   4   1      243.96      209.12     22.43 o 
  24   4   1      127.07      111.66     25.22 o 
  25   4   1      973.95     1015.92     32.21 o 
  26   4   1      333.64      327.75     30.78 o 
  27   4   1       24.52       21.68     28.10 o 
  28   4   1      725.14      713.85     57.26 o 
  29   4   1      299.02      329.54     33.58 o 
  30   4   1        5.60       20.63     33.77 o 
  31   4   1      437.29      458.51     40.00 o 
  32   4   1       76.42       25.87     39.69 o 
  33   4   1      171.93      183.17     40.31 o 
   1   5   1     1232.52     1432.97     25.73 o 
   2   5   1      601.96      650.61     18.30 o 
   3   5   1     2894.99     2619.28     34.52 o 
   4   5   1     1211.99     1151.01     25.79 o 
   5   5   1      731.69      765.21     22.77 o 
   6   5   1     1121.28     1045.98     26.27 o 
   7   5   1      659.20      710.09     19.72 o 
   8   5   1      493.70      544.14     18.38 o 
   9   5   1      400.95      435.92     18.83 o 
  10   5   1      453.38      423.93     20.36 o 
  11   5   1      818.30      837.82     23.30 o 
  12   5   1     3006.86     2995.05     35.70 o 
  13   5   1      179.28      212.36     17.85 o 
  14   5   1      693.63      627.83     21.32 o 
  15   5   1     1106.64     1065.57     44.43 o 
  16   5   1      115.21      112.57     28.18 o 
  17   5   1      199.50      218.65     23.02 o 
  18   5   1     2581.37     2689.79     44.78 o 
  19   5   1      442.22      446.96     31.13 o 
  20   5   1      328.94      337.58     27.20 o 
  21   5   1      975.78     1022.51     31.73 o 
  22   5   1     1299.10     1255.58     34.09 o 
  23   5   1       60.95        8.65     23.55 o 
  24   5   1      643.63      582.61     29.29 o 
  25   5   1      138.24      124.31     28.39 o 
  26   5   1       29.91       35.48     28.60 o 
  27   5   1      239.33      209.16     36.98 o 
  28   5   1       53.16       47.20     40.47 o 
  29   5   1      496.57      428.81     41.42 o 
  30   5   1      793.89      742.84     46.29 o 
  31   5   1       38.26       35.42     40.43 o 
  32   5   1       79.97       55.63     42.66 o 
   1   6   1      552.67      646.62     21.98 o 
   2   6   1      121.16       93.21     20.29 o 
   3   6   1      341.91      295.74     30.66 o 
   4   6   1     1873.44     1886.60     33.91 o 
   5   6   1      222.24      249.96     18.74 o 
   6   6   1     1189.22     1270.71     31.01 o 
   7   6   1      161.19      127.69     19.60 o 
   8   6   1     2092.65     2042.23     34.44 o 
   9   6   1       47.16       56.92     20.36 o 
  10   6   1      788.14      749.61     28.28 o 
  11   6   1     1299.06     1216.65     29.45 o 
  12   6   1     3397.95     3341.66     42.28 o 
  13   6   1       39.78       74.19     21.35 o 
  14   6   1       19.42       13.05     22.05 o 
  15   6   1      136.38      110.29     18.92 o 
  16   6   1      513.16      581.02     30.13 o 
  17   6   1       68.42       38.96     29.94 o 
  18   6   1      567.73      577.52     33.08 o 
  19   6   1      994.35     1090.85     36.40 o 
  20   6   1      698.73      640.07     36.96 o 
  21   6   1      405.49      422.18     32.25 o 
  22   6   1        5.78       -1.29     27.40 o 
  23   6   1      328.86      338.00     29.70 o 
  24   6   1      679.76      664.14     33.77 o 
  25   6   1      911.71      948.91     36.65 o 
  26   6   1      301.44      295.83     39.35 o 
  27   6   1      525.21      538.30     41.40 o 
  28   6   1     1221.17      978.37     51.99 o 
  29   6   1       40.72       49.70     43.89 o 
  30   6   1      205.04      193.92     44.06 o 
   1   7   1       19.71       37.45     21.12 o 
   2   7   1      172.63      105.38     22.04 o 
   3   7   1      340.24      362.05     23.60 o 
   4   7   1      247.57      293.44     23.55 o 
   5   7   1      364.45      364.76     24.88 o 
   6   7   1      485.38      472.59     24.79 o 
   7   7   1      960.81      932.73     26.85 o 
   8   7   1      984.39     1082.35     28.46 o 
   9   7   1      302.63      288.95     25.76 o 
  10   7   1      772.32      712.07     28.25 o 
  11   7   1      313.04      275.53     22.30 o 
  12   7   1      383.25      372.18     29.29 o 
  13   7   1     1363.50     1369.88     40.52 o 
  14   7   1     1844.54     1839.28     49.79 o 
  15   7   1      215.77      230.14     32.95 o 
  16   7   1     1179.44     1091.78     37.80 o 
  17   7   1      227.48      209.72     32.70 o 
  18   7   1      505.19      528.21     42.44 o 
  19   7   1      277.88      320.57     34.12 o 
  20   7   1      429.85      493.97     37.45 o 
  21   7   1      322.71      393.55     35.81 o 
  22   7   1      306.37      283.14     44.77 o 
  23   7   1       49.42       18.83     35.24 o 
  24   7   1      159.92      169.38     34.98 o 
  25   7   1       90.91      151.94     38.59 o 
  26   7   1       30.79      -20.61     38.40 o 
  27   7   1       41.32       41.73     47.56 o 
  28   7   1       32.69      -53.31     53.31 o 
   1   8   1      170.35      145.13     26.75 o 
   2   8   1       66.41      107.79     28.04 o 
   3   8   1      889.49      922.05     33.90 o 
   4   8   1      240.45      227.15     26.91 o 
   5   8   1      180.44      136.61     25.74 o 
   6   8   1       88.30       74.60     26.65 o 
   7   8   1      676.33      590.97     30.54 o 
   8   8   1     1427.98     1386.47     38.63 o 
   9   8   1       48.85       23.61     27.77 o 
  10   8   1      285.09      247.59     42.57 o 
  11   8   1      156.81      143.48     33.87 o 
  12   8   1     1366.08     1385.17     45.45 o 
  13   8   1      933.68      954.27     40.16 o 
  14   8   1       46.24      101.00     32.59 o 
  15   8   1      138.05      192.77     48.86 o 
  16   8   1      542.51      574.76     37.98 o 
  17   8   1      259.18      219.02     56.05 o 
  18   8   1      141.42      226.43     36.37 o 
  19   8   1      832.75      794.72     40.13 o 
  20   8   1      163.03      138.65     36.65 o 
  21   8   1      746.71      796.50     40.93 o 
  22   8   1      110.56      161.31     41.48 o 
  23   8   1      390.32      356.12     49.60 o 
  24   8   1       43.34      -20.37     42.04 o 
  25   8   1       63.73      -12.49     39.58 o 
  26   8   1       27.98       -5.37     49.74 o 
   1   9   1      121.79      100.61     31.39 o 
   2   9   1      400.83      275.20     36.23 o 
   3   9   1      112.36       63.19     31.95 o 
   4   9   1      144.69      144.42     31.17 o 
   5   9   1      341.42      347.56     39.52 o 
   6   9   1      180.06      200.42     33.22 o 
   7   9   1      529.66      545.01     38.73 o 
   8   9   1      137.40       86.78     49.08 o 
   9   9   1      118.34      108.47     35.80 o 
  10   9   1      256.78      286.09     37.76 o 
  11   9   1        9.15       47.90     44.49 o 
  12   9   1      553.53      544.23     39.84 o 
  13   9   1     1321.44     1203.04     43.06 o 
  14   9   1      780.07      732.74     41.46 o 
  15   9   1      369.62      439.47     41.45 o 
  16   9   1       66.94       43.52     35.81 o 
  17   9   1       23.84       21.57     38.01 o 
  18   9   1      150.50      121.75     43.62 o 
  19   9   1       32.88       47.08     38.83 o 
  20   9   1       72.14       84.24     44.21 o 
  21   9   1      123.88      158.90     42.68 o 
  22   9   1      224.98      274.25     51.55 o 
  23   9   1      188.42      304.54     50.36 o 
   1  10   1        5.44       39.76     42.97 o 
   2  10   1      126.55       96.72     43.34 o 
   3  10   1      338.52      291.80     42.76 o 
   4  10   1      296.10      304.79     41.21 o 
   5  10   1       43.88       44.57     38.54 o 
   6  10   1      173.80      221.98     38.48 o 
   7  10   1       18.45       34.54     38.58 o 
   8  10   1       82.65       65.15     42.00 o 
   9  10   1       71.79       -1.38     36.95 o 
  10  10   1      325.78      362.64     43.17 o 
  11  10   1       91.95      122.92     42.72 o 
  12  10   1       38.21       26.06     41.98 o 
  13  10   1      240.97      216.09     42.69 o 
  14  10   1        9.26       -7.16     39.65 o 
  15  10   1      184.41      146.71     39.95 o 
  16  10   1      133.42      118.00     40.68 o 
  17  10   1      111.98       92.79     42.05 o 
  18  10   1       84.80      102.28     38.59 o 
  19  10   1      141.01      128.74     49.00 o 
   1  11   1      977.11     1010.41     61.60 o 
   2  11   1      288.84      251.82     50.78 o 
   3  11   1       43.56       70.54     51.47 o 
   4  11   1      162.85      148.10     52.11 o 
   5  11   1      202.86      150.44     48.10 o 
   6  11   1      633.98      602.37     52.95 o 
   7  11   1      173.17      190.77     58.20 o 
   8  11   1       85.85      173.30     52.66 o 
   9  11   1      127.31      226.15     52.82 o 
  10  11   1       24.36       38.54     43.81 o 
  11  11   1      245.27      261.76     47.53 o 
  12  11   1       19.29       14.53     47.21 o 
  13  11   1       17.43       -1.49     47.78 o 
   0   0   2      430.54      470.51     13.70 o 
   2   0   2    35058.57    34801.16    252.68 o 
   4   0   2      500.96      441.58      9.10 o 
   6   0   2     5431.96     4470.22     34.94 o 
   8   0   2    25353.73    23522.69    163.09 o 
  10   0   2    12833.94    12969.11     96.47 o 
  12   0   2     2110.93     1960.89     24.92 o 
  14   0   2     2412.33     2143.25     30.04 o 
  16   0   2     5439.90     5214.47     47.99 o 
  18   0   2     1733.62     1685.67     25.91 o 
  20   0   2      460.36      512.90     21.18 o 
  22   0   2     2071.51     1901.77     39.71 o 
  24   0   2     9399.76     9161.33    119.33 o 
  26   0   2      225.82      191.48     35.40 o 
  28   0   2       45.91       28.98     39.03 o 
  30   0   2      408.19      503.64     56.29 o 
  32   0   2      239.59      278.12     56.99 o 
  34   0   2      300.79      213.48     59.72 o 
   0   1   2     4306.85     4383.58     39.56 o 
   1   1   2    13599.31    10630.45     61.96 o 
   2   1   2     2794.89     2738.97     19.66 o 
   3   1   2      180.27      185.65      7.48 o 
   4   1   2    12145.76    11477.83     78.13 o 
   5   1   2    30537.35    25621.55    157.56 o 
   6   1   2    70098.21    65282.81    364.35 o 
   7   1   2     1738.92     1679.47     16.29 o 
   8   1   2     8474.89     8537.35     50.70 o 
   9   1   2     2709.54     2378.48     18.27 o 
  10   1   2     4942.02     4985.32     31.29 o 
  11   1   2     1213.18     1230.00     15.12 o 
  12   1   2     6415.86     6770.38     41.60 o 
  13   1   2      118.38      117.04     12.54 o 
  14   1   2    11230.50    11399.66     68.76 o 
  15   1   2     3941.91     4485.16     31.12 o 
  16   1   2      167.26      177.58     10.91 o 
  17   1   2      224.37      246.63     11.26 o 
  18   1   2     1395.43     1279.58     19.42 o 
  19   1   2       66.41       58.86     12.69 o 
  20   1   2      101.63      105.90     13.61 o 
  21   1   2      707.48      677.43     16.79 o 
  22   1   2      297.12      291.34     14.70 o 
  23   1   2     1796.62     1824.56     25.38 o 
  24   1   2     4270.05     4193.17     49.05 o 
  25   1   2     4049.25     4229.64     54.03 o 
  26   1   2     1261.20     1343.68     43.83 o 
  27   1   2     1900.90     1731.30     47.17 o 
  28   1   2      370.96      379.27     33.74 o 
  29   1   2      182.72      120.00     31.04 o 
  30   1   2      520.11      465.47     35.39 o 
  31   1   2      467.48      518.89     35.06 o 
  32   1   2      287.57      275.44     34.99 o 
  33   1   2      334.06      301.78     42.16 o 
  34   1   2       12.55       88.00     40.85 o 
  35   1   2      165.98      126.66     42.68 o 
   0   2   2   105370.47    96681.88    785.86 o 
   1   2   2     4547.11     4135.38     30.10 o 
   2   2   2    12715.54    11047.83     63.97 o 
   3   2   2     6515.00     5931.19     38.65 o 
   4   2   2      638.92      747.27     26.59 o 
   5   2   2     5871.74     5316.25     35.19 o 
   6   2   2     5378.90     5325.09     68.40 o 
   7   2   2      231.57      249.12      9.59 o 
   8   2   2      480.77      639.38     14.05 o 
   9   2   2      514.18      475.18     10.99 o 
  10   2   2     4278.08     4639.33     36.84 o 
  11   2   2     2011.35     2341.50     25.12 o 
  12   2   2     9489.32     9832.87     64.22 o 
  13   2   2      345.24      279.24     10.60 o 
  14   2   2     1593.42     1899.62     29.96 o 
  15   2   2     1048.09     1243.53     19.03 o 
  16   2   2     4089.52     3955.36     31.29 o 
  17   2   2      604.87      599.25     13.23 o 
  18   2   2       69.86       84.75     11.83 o 
  19   2   2     1575.90     1688.28     23.46 o 
  20   2   2      527.39      575.58     16.10 o 
  21   2   2      367.67      379.88     15.03 o 
  22   2   2      150.33      143.00     15.05 o 
  23   2   2      301.14      273.63     16.49 o 
  24   2   2     1013.63     1118.86     30.82 o 
  25   2   2      968.37      981.67     29.42 o 
  26   2   2      644.47      628.42     27.58 o 
  27   2   2      124.16      151.43     26.49 o 
  28   2   2       89.73       83.77     36.70 o 
  29   2   2      454.83      452.40     48.87 o 
  30   2   2      147.24      198.41     34.13 o 
  31   2   2      352.63      391.44     46.08 o 
  32   2   2      120.54      164.15     42.56 o 
  33   2   2      375.01      367.03     45.08 o 
  34   2   2      388.45      435.65     55.15 o 
  35   2   2       24.50       10.01     42.44 o 
   0   3   2     7083.63     6758.72     67.42 o 
   1   3   2     5106.66     5195.63     38.84 o 
   2   3   2    12012.62    12166.29     75.77 o 
   3   3   2     2470.84     2470.26     23.66 o 
   4   3   2     3954.40     3956.37     30.82 o 
   5   3   2     2201.69     2299.08     22.89 o 
   6   3   2      773.83      792.24     15.52 o 
   7   3   2      670.25      692.78     15.31 o 
   8   3   2       96.19       69.00     11.97 o 
   9   3   2       98.62       61.27     12.92 o 
  10   3   2      775.32      747.26     17.90 o 
  11   3   2     2812.55     2918.48     29.77 o 
  12   3   2     4000.76     4298.95     45.07 o 
  13   3   2     3303.47     3535.56     36.03 o 
  14   3   2      740.69      792.18     15.69 o 
  15   3   2      721.02      729.95     16.77 o 
  16   3   2      843.70      917.65     17.12 o 
  17   3   2      488.87      501.10     13.71 o 
  18   3   2       56.30      107.91     14.63 o 
  19   3   2      538.01      563.99     15.45 o 
  20   3   2      431.13      475.68     17.06 o 
  21   3   2      254.58      296.42     16.62 o 
  22   3   2      753.72      710.73     18.14 o 
  23   3   2      646.56      625.88     21.44 o 
  24   3   2      906.48      917.80     29.23 o 
  25   3   2      779.70      775.48     28.06 o 
  26   3   2     1047.69     1023.88     34.56 o 
  27   3   2       56.89       52.78     46.40 o 
  28   3   2       44.83       27.12     32.17 o 
  29   3   2      152.14      157.17     34.60 o 
  30   3   2       45.89       29.50     32.48 o 
  31   3   2      599.53      553.25     37.44 o 
  32   3   2      211.01      200.76     41.45 o 
  33   3   2       20.77       50.71     41.20 o 
  34   3   2       84.91      136.33     44.31 o 
   0   4   2     1588.82     1571.92     46.89 o 
   1   4   2       10.23        4.85     14.13 o 
   2   4   2     3799.03     4378.33     40.41 o 
   3   4   2     3068.84     2964.19     40.71 o 
   4   4   2     2263.72     2322.42     28.08 o 
   5   4   2     6716.20     6812.77     82.26 o 
   6   4   2     1290.58     1181.10     22.92 o 
   7   4   2     1638.24     1642.81     27.36 o 
   8   4   2      405.07      392.79     16.72 o 
   9   4   2      459.84      438.00     16.03 o 
  10   4   2     5990.35     6059.05     62.59 o 
  11   4   2      929.27      953.98     20.93 o 
  12   4   2     1809.85     1750.94     27.19 o 
  13   4   2     2908.07     3344.60     37.00 o 
  14   4   2      227.39      219.32     15.09 o 
  15   4   2      156.97      137.75     16.72 o 
  16   4   2      264.55      241.74     18.29 o 
  17   4   2     2127.60     2187.21     30.00 o 
  18   4   2      342.31      311.12     15.11 o 
  19   4   2      365.89      389.45     16.67 o 
  20   4   2      438.94      439.93     16.40 o 
  21   4   2      187.34      212.51     25.94 o 
  22   4   2      164.51      154.88     22.90 o 
  23   4   2      298.05      230.54     23.07 o 
  24   4   2       59.10       51.42     24.47 o 
  25   4   2      514.95      520.86     25.94 o 
  26   4   2      492.53      445.40     27.06 o 
  27   4   2      780.78      745.32     32.87 o 
  28   4   2       36.27       18.39     29.25 o 
  29   4   2      303.06      301.97     32.34 o 
  30   4   2      137.25       96.97     31.49 o 
  31   4   2       31.89       10.30     38.49 o 
  32   4   2       88.40      141.35     38.37 o 
  33   4   2      167.54      160.27     57.74 o 
   0   5   2     1064.28     1042.72     31.44 o 
   1   5   2     3169.64     3520.87     38.71 o 
   2   5   2     1870.73     2107.61     31.74 o 
   3   5   2     1877.30     1990.32     39.76 o 
   4   5   2     1030.98     1047.25     24.61 o 
   5   5   2       38.41        2.93     16.53 o 
   6   5   2      832.91      846.51     21.17 o 
   7   5   2      124.92      117.88     17.25 o 
   8   5   2     1094.54     1173.34     28.94 o 
   9   5   2      211.68      243.41     17.79 o 
  10   5   2      934.23      960.69     24.34 o 
  11   5   2      951.14     1012.95     24.54 o 
  12   5   2     1747.99     1693.90     33.51 o 
  13   5   2      185.14      175.55     18.14 o 
  14   5   2       62.15       12.50     17.58 o 
  15   5   2      672.90      744.29     22.41 o 
  16   5   2      136.58      187.72     25.72 o 
  17   5   2       90.76       70.86     17.93 o 
  18   5   2      443.31      463.38     20.67 o 
  19   5   2     1098.09     1079.92     29.97 o 
  20   5   2      118.42      109.98     25.65 o 
  21   5   2      255.91      272.84     24.68 o 
  22   5   2      245.89      250.10     31.07 o 
  23   5   2     2637.25     2615.88     45.95 o 
  24   5   2      955.29      969.23     47.52 o 
  25   5   2     1009.64      921.27     32.68 o 
  26   5   2       29.35       23.07     36.04 o 
  27   5   2      242.25      163.92     49.27 o 
  28   5   2      588.04      576.71     38.92 o 
  29   5   2      231.69      201.30     36.89 o 
  30   5   2       20.05       -6.30     40.28 o 
  31   5   2      122.80      112.01     42.85 o 
  32   5   2       26.51       82.09     43.14 o 
   0   6   2     1148.97     1010.77     38.89 o 
   1   6   2       49.72       44.34     18.22 o 
   2   6   2     3423.26     3516.88     41.31 o 
   3   6   2       86.02       52.36     22.60 o 
   4   6   2      249.02      304.57     25.35 o 
   5   6   2      590.46      615.10     25.32 o 
   6   6   2       12.74       10.61     19.13 o 
   7   6   2      257.44      212.08     19.95 o 
   8   6   2     1606.88     1547.87     30.72 o 
   9   6   2      546.88      661.13     21.75 o 
  10   6   2      224.00      254.31     19.53 o 
  11   6   2      542.65      531.99     33.33 o 
  12   6   2      300.13      319.87     21.51 o 
  13   6   2     2450.24     2576.71     38.79 o 
  14   6   2     3682.13     3662.37     45.45 o 
  15   6   2     1269.12     1326.85     31.87 o 
  16   6   2      497.17      511.14     34.29 o 
  17   6   2      295.01      297.86     29.07 o 
  18   6   2       49.90       17.14     30.84 o 
  19   6   2      181.28      209.32     33.64 o 
  20   6   2     1307.73     1220.34     39.09 o 
  21   6   2      785.33      753.05     31.87 o 
  22   6   2      188.12      249.92     32.59 o 
  23   6   2      948.67      833.65     33.18 o 
  24   6   2     1375.83     1387.36     39.51 o 
  25   6   2      131.62      174.84     37.68 o 
  26   6   2      726.93      681.21     40.92 o 
  27   6   2       20.70       85.40     35.09 o 
  28   6   2      407.66      473.85     38.24 o 
  29   6   2     1028.44     1072.95     74.61 o 
  30   6   2      143.84      126.37     43.63 o 
   0   7   2      645.76      745.57     37.55 o 
   1   7   2      955.66     1092.25     27.86 o 
   2   7   2      119.99      118.95     33.30 o 
   3   7   2      396.92      343.46     31.16 o 
   4   7   2     2915.92     2643.17     47.15 o 
   5   7   2      101.20      167.95     24.34 o 
   6   7   2     1467.16     1425.43     36.51 o 
   7   7   2      958.48      998.46     52.47 o 
   8   7   2      362.14      467.59     28.32 o 
   9   7   2      304.66      318.62     27.86 o 
  10   7   2     1653.83     1723.88     35.49 o 
  11   7   2     6177.44     6133.85     64.17 o 
  12   7   2     1231.81     1322.29     40.70 o 
  13   7   2     2148.12     2311.61     48.67 o 
  14   7   2     2341.17     2347.31     47.79 o 
  15   7   2       56.76      132.79     32.55 o 
  16   7   2     1192.43     1207.26     39.93 o 
  17   7   2      643.52      640.05     36.48 o 
  18   7   2      109.74      157.90     34.17 o 
  19   7   2     1237.47     1270.68     44.38 o 
  20   7   2      622.85      645.14     46.65 o 
  21   7   2      262.57      240.97     36.32 o 
  22   7   2      202.78      188.63     39.44 o 
  23   7   2       26.42       57.95     33.33 o 
  24   7   2      133.18       89.68     37.33 o 
  25   7   2      215.61      271.33     42.08 o 
  26   7   2      249.59      240.32     38.83 o 
  27   7   2       95.61       86.84     39.51 o 
  28   7   2       44.33      113.02     76.75 o 
   0   8   2      995.60      967.93     69.62 o 
   1   8   2     2756.16     2613.18     52.54 o 
   2   8   2     1291.38     1250.34     35.50 o 
   3   8   2      510.46      580.26     30.69 o 
   4   8   2      688.99      663.52     30.29 o 
   5   8   2      329.91      281.42     28.90 o 
   6   8   2     1452.75     1445.90     38.21 o 
   7   8   2      486.68      486.41     27.66 o 
   8   8   2      627.47      580.01     30.88 o 
   9   8   2      307.85      391.05     32.95 o 
  10   8   2      240.13      196.13     29.35 o 
  11   8   2      388.55      373.76     36.28 o 
  12   8   2     1208.77     1144.41     40.58 o 
  13   8   2     1061.98     1103.36     40.31 o 
  14   8   2       68.59       58.76     32.69 o 
  15   8   2      452.92      477.46     36.09 o 
  16   8   2      737.20      789.75     40.62 o 
  17   8   2      337.90      332.95     36.47 o 
  18   8   2      718.44      723.97     39.13 o 
  19   8   2      387.74      363.67     40.51 o 
  20   8   2       22.22       17.00     36.92 o 
  21   8   2       66.53      110.21     41.36 o 
  22   8   2       87.45      204.41     52.92 o 
  23   8   2       83.48       97.05     42.27 o 
  24   8   2      222.82      263.59     47.91 o 
  25   8   2      118.16      124.68     42.31 o 
  26   8   2       42.54       75.57     42.02 o 
   0   9   2      655.44      611.38     40.38 o 
   1   9   2      226.65      151.24     32.02 o 
   2   9   2     1034.85      973.85     37.36 o 
   3   9   2      206.81      262.99     32.59 o 
   4   9   2     1004.15     1028.05     37.65 o 
   5   9   2      124.36      130.62     36.33 o 
   6   9   2      195.49      218.29     33.48 o 
   7   9   2      256.54      237.76     36.26 o 
   8   9   2      260.18      295.62     35.49 o 
   9   9   2       27.99       38.13     37.64 o 
  10   9   2      324.92      260.83     35.79 o 
  11   9   2      343.62      311.53     36.93 o 
  12   9   2     2394.50     2439.44     71.52 o 
  13   9   2       50.99       65.62     38.45 o 
  14   9   2      963.38      999.16     44.14 o 
  15   9   2       68.13       96.91     38.75 o 
  16   9   2      178.34      191.08     39.68 o 
  17   9   2      841.62      883.78     43.82 o 
  18   9   2       41.39       46.68     40.23 o 
  19   9   2      257.49      272.16     44.90 o 
  20   9   2       57.84       64.86     42.64 o 
  21   9   2       34.03       47.37     45.88 o 
  22   9   2       25.41       25.03     45.85 o 
  23   9   2      259.67      317.16     48.43 o 
   0  10   2      357.81      206.54     61.23 o 
   1  10   2       57.45       60.47     40.81 o 
   2  10   2      119.13       91.49     47.48 o 
   3  10   2      188.76      139.69     47.93 o 
   4  10   2      653.74      590.78     43.75 o 
   5  10   2      337.25      347.25     43.66 o 
   6  10   2      194.44      226.75     42.24 o 
   7  10   2      231.50      213.84     38.22 o 
   8  10   2      144.59      144.93     38.17 o 
   9  10   2        9.05       39.54     38.37 o 
  10  10   2       27.95       58.01     38.05 o 
  11  10   2      318.66      321.68     40.04 o 
  12  10   2      513.30      476.17     40.87 o 
  13  10   2       10.36       29.60     39.81 o 
  14  10   2      101.41       54.34     42.25 o 
  15  10   2      454.79      506.30     43.77 o 
  16  10   2      100.99       69.35     40.96 o 
  17  10   2       19.23       90.42     41.20 o 
  18  10   2      120.58       38.17     46.92 o 
   0  11   2      564.71      532.44     80.21 o 
   1  11   2      463.48      435.35     57.93 o 
   2  11   2       92.61      169.06     68.61 o 
   3  11   2       69.36      129.06     53.74 o 
   4  11   2      819.04      722.39     55.81 o 
   5  11   2       74.57      101.67     47.92 o 
   6  11   2      434.33      365.80     53.71 o 
   7  11   2      183.06      185.71     51.79 o 
   8  11   2       51.09       61.01     44.86 o 
   9  11   2      125.24      150.79     51.20 o 
  10  11   2      182.25      280.25     46.44 o 
  11  11   2       99.36      140.27     51.26 o 
  12  11   2       92.85      200.22     52.86 o 
   2   0   3     8166.02     8882.15     63.14 o 
   4   0   3    10833.14    12588.50     97.86 o 
   6   0   3     2626.23     2988.39     28.90 o 
   8   0   3     5731.30     5541.02    120.28 o 
  10   0   3     1439.28     1376.09     19.54 o 
  12   0   3       70.10       76.71     10.74 o 
  14   0   3      944.55      912.98     19.92 o 
  16   0   3      110.10      151.74     14.05 o 
  18   0   3     4810.30     4789.50     46.17 o 
  20   0   3      454.28      429.09     17.56 o 
  22   0   3      230.43      294.32     27.75 o 
  24   0   3      614.93      536.24     28.51 o 
  26   0   3     1641.06     1725.07     63.03 o 
  28   0   3     1016.15     1004.87     96.57 o 
  30   0   3      445.35      454.08     46.09 o 
  32   0   3      246.21      316.20     79.22 o 
  34   0   3      492.11      471.09     70.80 o 
   1   1   3     3947.96     3713.98     24.55 o 
   2   1   3    16358.34    16456.62     89.95 o 
   3   1   3      355.79      355.53      7.69 o 
   4   1   3     6830.34     5934.83     40.95 o 
   5   1   3      172.71      180.53     11.61 o 
   6   1   3     1231.29     1196.62     19.30 o 
   7   1   3      285.41      316.71     12.64 o 
   8   1   3     8911.00     8796.13     51.91 o 
   9   1   3     5587.74     5496.01     34.87 o 
  10   1   3       74.31       87.48      9.49 o 
  11   1   3     1648.45     1755.28     20.35 o 
  12   1   3     1426.27     1530.88     26.16 o 
  13   1   3     2393.22     2511.35     32.41 o 
  14   1   3     7842.95     8048.75     47.78 o 
  15   1   3      451.46      501.58     11.13 o 
  16   1   3     2409.02     2349.32     20.81 o 
  17   1   3     1304.68     1474.67     18.01 o 
  18   1   3     1573.92     1522.56     18.73 o 
  19   1   3       28.31       49.36     11.65 o 
  20   1   3      103.04       83.27     13.51 o 
  21   1   3      246.16      262.34     14.72 o 
  22   1   3     1762.61     1776.96     26.44 o 
  23   1   3      539.74      619.62     17.51 o 
  24   1   3     1197.37     1159.35     34.43 o 
  25   1   3       92.85      106.54     21.47 o 
  26   1   3      110.80       85.73     28.33 o 
  27   1   3       52.61       70.82     31.37 o 
  28   1   3      210.26      249.92     32.66 o 
  29   1   3      186.48      179.45     32.55 o 
  30   1   3      100.95      117.35     34.95 o 
  31   1   3       63.69       53.60     33.88 o 
  32   1   3       59.86      -15.46     33.78 o 
  33   1   3      235.53      223.24     34.55 o 
  34   1   3      171.73      156.56     41.06 o 
  35   1   3      187.02      174.37     40.14 o 
   1   2   3      237.74      180.15     10.78 o 
   2   2   3     3609.25     3445.41     29.39 o 
   3   2   3    10203.95     9429.78     82.21 o 
   4   2   3     9283.78     7966.01     51.10 o 
   5   2   3     3933.19     3517.71     26.99 o 
   6   2   3      662.90      501.03     14.02 o 
   7   2   3     1567.17     1615.32     20.76 o 
   8   2   3     3408.70     3597.98     31.72 o 
   9   2   3     1094.33     1104.92     19.74 o 
  10   2   3     1351.22     1534.29     24.67 o 
  11   2   3      283.64      360.25     12.74 o 
  12   2   3     2319.45     2528.90     24.62 o 
  13   2   3     2949.38     3285.25     27.97 o 
  14   2   3     2571.94     2696.00     28.96 o 
  15   2   3      904.21      946.96     19.38 o 
  16   2   3      480.98      460.50     14.45 o 
  17   2   3      411.44      473.05     14.87 o 
  18   2   3      812.61      806.71     19.09 o 
  19   2   3     1989.20     2031.25     27.12 o 
  20   2   3     1049.31     1120.21     22.31 o 
  21   2   3      378.71      371.42     16.85 o 
  22   2   3       69.41       59.52     15.70 o 
  23   2   3     1155.42     1165.33     25.04 o 
  24   2   3     1051.93     1069.14     28.34 o 
  25   2   3      378.93      415.98     27.03 o 
  26   2   3      939.84      919.65     29.61 o 
  27   2   3       73.41      115.28     31.32 o 
  28   2   3     1595.27     1478.32     51.38 o 
  29   2   3      956.03      900.82     37.74 o 
  30   2   3       16.89       25.50     33.17 o 
  31   2   3      950.57     1002.04     46.43 o 
  32   2   3      813.80      795.22     39.56 o 
  33   2   3      284.76      298.64     36.20 o 
  34   2   3       23.32      146.22     44.17 o 
   1   3   3     2348.55     2409.62     25.68 o 
   2   3   3     1547.05     1452.60     20.35 o 
   3   3   3      838.53      825.86     14.65 o 
   4   3   3     7601.95     6834.27     46.02 o 
   5   3   3     2638.75     2656.15     26.75 o 
   6   3   3      967.07      926.44     18.87 o 
   7   3   3     9818.64     9650.54     71.18 o 
   8   3   3       83.21       61.04     10.50 o 
   9   3   3     2420.74     2370.22     25.15 o 
  10   3   3     2857.70     3137.57     28.60 o 
  11   3   3       77.36      132.32     13.48 o 
  12   3   3       44.94       24.43     14.11 o 
  13   3   3      574.77      582.18     17.33 o 
  14   3   3     1004.72     1071.40     26.47 o 
  15   3   3     1393.87     1483.94     28.88 o 
  16   3   3      940.03      940.96     22.33 o 
  17   3   3       49.69       43.49     15.66 o 
  18   3   3      694.78      799.94     20.64 o 
  19   3   3       74.81       78.42     15.87 o 
  20   3   3       79.33       85.05     15.79 o 
  21   3   3      256.44      278.22     17.32 o 
  22   3   3      148.09      112.90     15.98 o 
  23   3   3      756.15      762.50     35.21 o 
  24   3   3       30.47       11.46     22.50 o 
  25   3   3      171.36      152.17     21.16 o 
  26   3   3      385.90      435.83     28.78 o 
  27   3   3       69.53       78.91     27.32 o 
  28   3   3      144.12      123.13     32.79 o 
  29   3   3      495.03      540.95     32.91 o 
  30   3   3      472.18      511.08     39.87 o 
  31   3   3      107.90      100.64     31.76 o 
  32   3   3      106.71      162.69     33.04 o 
  33   3   3      343.66      336.42     38.45 o 
  34   3   3       78.87      134.34     41.13 o 
   1   4   3      448.64      472.56     17.63 o 
   2   4   3      838.42      749.81     19.03 o 
   3   4   3     2366.33     2519.85     30.31 o 
   4   4   3     1263.28     1118.35     23.79 o 
   5   4   3     1447.46     1504.19     25.64 o 
   6   4   3      475.52      398.12     15.11 o 
   7   4   3      999.47     1139.85     20.88 o 
   8   4   3       59.12       53.18     14.48 o 
   9   4   3     2849.02     2962.31     31.75 o 
  10   4   3      610.55      602.52     17.03 o 
  11   4   3     2252.35     2179.34     27.91 o 
  12   4   3      746.25      689.19     17.48 o 
  13   4   3      158.45      176.29     14.13 o 
  14   4   3      439.20      446.20     16.61 o 
  15   4   3      532.89      495.75     16.59 o 
  16   4   3      826.16      868.22     22.75 o 
  17   4   3      233.94      223.19     18.74 o 
  18   4   3      435.83      475.97     19.97 o 
  19   4   3      243.88      243.42     18.10 o 
  20   4   3      391.03      396.58     19.37 o 
  21   4   3      809.23      877.18     23.75 o 
  22   4   3      736.60      668.00     24.77 o 
  23   4   3      412.66      406.37     24.81 o 
  24   4   3      894.98      846.58     29.09 o 
  25   4   3      904.23      929.88     33.55 o 
  26   4   3       46.15       54.70     33.99 o 
  27   4   3      518.05      506.77     51.17 o 
  28   4   3      281.70      320.95     48.61 o 
  29   4   3       39.50       -2.12     35.76 o 
  30   4   3      534.68      563.69     37.94 o 
  31   4   3      303.88      327.71     38.22 o 
  32   4   3      231.32      378.30     60.32 o 
  33   4   3      117.31      164.16     42.79 o 
   1   5   3      838.77      863.84     23.57 o 
   2   5   3      220.62      234.86     17.72 o 
   3   5   3     4756.60     4916.23     45.23 o 
   4   5   3      366.82      390.75     17.62 o 
   5   5   3     3804.10     3927.82     39.81 o 
   6   5   3      116.52      131.98     17.77 o 
   7   5   3       59.82       60.44     17.43 o 
   8   5   3      489.01      489.94     18.78 o 
   9   5   3       93.37       94.56     16.83 o 
  10   5   3      141.81      118.60     17.86 o 
  11   5   3      141.31      124.55     16.67 o 
  12   5   3      660.03      708.14     20.81 o 
  13   5   3     2526.01     2472.76     35.23 o 
  14   5   3     1452.35     1448.18     29.81 o 
  15   5   3      559.87      554.86     21.46 o 
  16   5   3       66.29       69.71     22.68 o 
  17   5   3      363.82      420.70     22.91 o 
  18   5   3      507.48      488.16     25.00 o 
  19   5   3      504.38      487.03     23.71 o 
  20   5   3     1079.21     1056.28     33.74 o 
  21   5   3      157.50      144.34     25.08 o 
  22   5   3      700.09      650.22     32.57 o 
  23   5   3       16.75       61.25     25.24 o 
  24   5   3       94.39       89.91     27.39 o 
  25   5   3      441.37      403.30     32.94 o 
  26   5   3      274.75      273.96     47.80 o 
  27   5   3      260.91      211.72     41.27 o 
  28   5   3       68.91       61.56     34.00 o 
  29   5   3       30.99       74.03     37.30 o 
  30   5   3      359.54      428.04     39.95 o 
  31   5   3      113.73       61.85     43.41 o 
  32   5   3      266.78      331.23     52.17 o 
   1   6   3      797.45      900.36     20.84 o 
   2   6   3      536.65      523.59     23.62 o 
   3   6   3      926.53     1008.36     28.18 o 
   4   6   3      840.42      823.79     34.88 o 
   5   6   3      287.34      305.51     24.98 o 
   6   6   3        7.70       21.97     22.40 o 
   7   6   3       21.09       21.34     18.93 o 
   8   6   3      488.62      416.12     20.70 o 
   9   6   3       46.68       31.73     19.31 o 
  10   6   3     3051.43     3007.30     39.00 o 
  11   6   3       30.05       58.96     18.86 o 
  12   6   3      414.44      458.35     20.94 o 
  13   6   3      702.19      640.94     22.53 o 
  14   6   3      162.88      172.86     21.15 o 
  15   6   3       93.47       87.88     18.90 o 
  16   6   3     2191.30     2128.41     44.37 o 
  17   6   3      509.32      531.28     28.27 o 
  18   6   3      313.95      359.98     30.43 o 
  19   6   3       81.86      125.54     30.17 o 
  20   6   3      287.24      378.98     29.92 o 
  21   6   3      506.46      528.34     30.82 o 
  22   6   3       46.79       -3.68     27.35 o 
  23   6   3      474.50      457.95     27.92 o 
  24   6   3      141.21      139.80     30.38 o 
  25   6   3      249.06      289.30     34.77 o 
  26   6   3      483.53      470.69     44.14 o 
  27   6   3      496.30      420.45     38.46 o 
  28   6   3      281.01      307.86     37.72 o 
  29   6   3      306.53      297.21     37.94 o 
  30   6   3      174.74      196.38     42.08 o 
   1   7   3       25.01       31.14     22.44 o 
   2   7   3      105.22      118.10     23.32 o 
   3   7   3       26.18       44.14     23.37 o 
   4   7   3       48.26       29.95     24.38 o 
   5   7   3     1240.17     1152.71     32.67 o 
   6   7   3      215.87      228.99     24.63 o 
   7   7   3      438.73      400.70     36.61 o 
   8   7   3      821.97      901.46     27.74 o 
   9   7   3      233.27      259.85     23.45 o 
  10   7   3      778.68      771.35     30.10 o 
  11   7   3      139.59      154.39     31.40 o 
  12   7   3      112.50       83.71     28.13 o 
  13   7   3      333.67      340.43     29.93 o 
  14   7   3     2466.99     2406.67     49.69 o 
  15   7   3      758.95      798.88     36.55 o 
  16   7   3      423.76      396.14     35.26 o 
  17   7   3      190.14      128.23     32.09 o 
  18   7   3     1278.36     1227.34     41.63 o 
  19   7   3      123.44      157.00     32.49 o 
  20   7   3      355.70      366.34     35.81 o 
  21   7   3      914.11      892.77     40.64 o 
  22   7   3      228.72      254.90     35.20 o 
  23   7   3      291.70      285.26     37.86 o 
  24   7   3      197.51      239.16     37.49 o 
  25   7   3      214.86      276.69     41.04 o 
  26   7   3      142.64      171.61     45.72 o 
  27   7   3      271.63      241.51     40.63 o 
  28   7   3       27.59       83.86     39.74 o 
   1   8   3      143.81      132.45     26.52 o 
   2   8   3       51.65       42.84     25.01 o 
   3   8   3     1833.16     1716.89     43.34 o 
   4   8   3       36.83       12.11     27.79 o 
   5   8   3      622.92      676.17     29.68 o 
   6   8   3      664.52      659.68     29.51 o 
   7   8   3      148.67      218.96     27.64 o 
   8   8   3      415.13      469.68     35.75 o 
   9   8   3      977.10     1052.45     40.02 o 
  10   8   3      848.96      818.10     35.32 o 
  11   8   3     1504.30     1389.84     39.36 o 
  12   8   3      569.00      641.38     41.85 o 
  13   8   3      614.60      634.29     38.67 o 
  14   8   3      158.30      213.52     41.02 o 
  15   8   3      264.00      264.05     39.10 o 
  16   8   3      105.06       54.18     34.77 o 
  17   8   3       10.88       40.75     34.83 o 
  18   8   3      148.74      126.58     36.20 o 
  19   8   3      145.36      233.92     39.55 o 
  20   8   3        4.90       18.09     40.31 o 
  21   8   3       28.10       43.32     42.30 o 
  22   8   3      158.00      154.68     38.70 o 
  23   8   3       84.47       -8.07     40.33 o 
  24   8   3        3.65      -38.32     38.32 o 
  25   8   3       25.68       17.29     40.06 o 
   1   9   3     1090.28     1122.57     43.54 o 
   2   9   3      599.61      600.53     35.06 o 
   3   9   3      261.61      311.39     33.94 o 
   4   9   3      186.90      169.12     36.31 o 
   5   9   3       47.65       74.72     32.74 o 
   6   9   3       68.01       55.22     32.25 o 
   7   9   3      360.32      419.97     34.66 o 
   8   9   3       76.56       51.97     35.44 o 
   9   9   3      314.17      297.96     37.15 o 
  10   9   3      729.21      761.53     37.84 o 
  11   9   3       32.64       50.75     36.81 o 
  12   9   3      168.49      185.90     36.95 o 
  13   9   3      208.46      252.20     38.08 o 
  14   9   3       37.67       48.73     39.11 o 
  15   9   3      447.32      427.07     42.39 o 
  16   9   3      197.17      201.33     40.13 o 
  17   9   3      162.02      179.61     36.69 o 
  18   9   3      100.16      154.47     42.52 o 
  19   9   3      293.82      273.21     45.11 o 
  20   9   3      183.97       71.92     43.28 o 
  21   9   3      138.77      177.15     50.99 o 
  22   9   3      226.85      293.34     46.32 o 
   1  10   3      182.00      114.38     41.50 o 
   2  10   3       60.98       22.54     38.27 o 
   3  10   3       45.98       20.74     41.48 o 
   4  10   3      289.65      284.89     51.13 o 
   5  10   3      412.07      437.51     43.19 o 
   6  10   3      311.37      304.32     43.18 o 
   7  10   3      472.13      430.11     45.41 o 
   8  10   3      187.68      140.86     45.11 o 
   9  10   3      585.09      610.01     42.98 o 
  10  10   3      107.26      181.62     42.34 o 
  11  10   3       38.94        6.21     41.73 o 
  12  10   3      179.50      157.67     43.01 o 
  13  10   3      435.94      492.29     41.74 o 
  14  10   3      108.44      110.92     50.49 o 
  15  10   3      214.57      166.45     44.11 o 
  16  10   3       73.31       55.61     42.21 o 
  17  10   3       90.92      168.66     46.25 o 
  18  10   3       62.03        0.51     43.36 o 
   1  11   3      156.14      163.55     47.88 o 
   2  11   3       70.08       82.28     49.41 o 
   3  11   3      104.01       96.56     51.75 o 
   4  11   3      124.40       72.12     49.54 o 
   5  11   3      100.51       95.46     45.74 o 
   6  11   3       73.48       89.47     45.82 o 
   7  11   3      262.06      214.03     46.12 o 
   8  11   3      325.94      228.00     46.31 o 
   9  11   3       36.06       38.64     49.06 o 
  10  11   3       72.83       31.67     52.09 o 
  11  11   3      316.54      288.74     46.88 o 
  12  11   3       53.24      112.35     49.47 o 
   0   0   4     7874.98     7895.47     66.05 o 
   2   0   4    86616.14    79654.38    550.11 o 
   4   0   4     5182.73     4179.03     35.51 o 
   6   0   4    20017.03    17401.58    127.38 o 
   8   0   4    11188.36     9660.56     77.54 o 
  10   0   4     3566.96     3319.50     31.67 o 
  12   0   4       30.32       69.36      9.94 o 
  14   0   4      274.36      257.68     12.19 o 
  16   0   4     4215.50     4273.65     41.53 o 
  18   0   4      238.95      202.16     17.83 o 
  20   0   4     2241.83     2097.28     32.32 o 
  22   0   4     2556.75     2579.75     38.35 o 
  24   0   4      522.81      498.64     30.46 o 
  26   0   4     2202.66     2270.84     68.75 o 
  28   0   4      453.01      496.63     45.53 o 
  30   0   4      556.71      611.54     55.21 o 
  32   0   4      140.12      109.10     46.39 o 
  34   0   4      126.43       96.52     62.02 o 
   0   1   4    26975.24    26058.34    189.96 o 
   1   1   4      169.31      167.24      8.50 o 
   2   1   4     2447.29     2431.04     19.62 o 
   3   1   4    12542.25    12319.15     66.51 o 
   4   1   4     9541.76     9156.24     52.24 o 
   5   1   4     6164.11     5926.06     37.08 o 
   6   1   4     3025.87     2943.24     25.70 o 
   7   1   4     2747.52     2234.97     21.62 o 
   8   1   4      354.28      319.77     12.14 o 
   9   1   4     1689.46     1648.20     20.71 o 
  10   1   4      466.73      346.94     13.33 o 
  11   1   4     1424.32     1446.73     18.38 o 
  12   1   4     5029.74     5293.87     36.72 o 
  13   1   4       60.96       35.77     10.42 o 
  14   1   4      295.14      341.49     11.54 o 
  15   1   4      546.42      492.63     12.28 o 
  16   1   4      234.07      208.02     11.94 o 
  17   1   4      323.47      332.82     12.77 o 
  18   1   4      137.04      120.49     15.38 o 
  19   1   4      781.29      793.38     17.92 o 
  20   1   4      787.14      790.92     18.02 o 
  21   1   4      907.58      883.62     19.86 o 
  22   1   4     3205.83     3363.80     35.75 o 
  23   1   4     1116.59      989.44     25.19 o 
  24   1   4     2040.93     2032.64     35.80 o 
  25   1   4     1297.19     1374.55     34.11 o 
  26   1   4      295.88      334.26     30.35 o 
  27   1   4      250.08      328.12     33.57 o 
  28   1   4      350.29      360.82     37.94 o 
  29   1   4      715.07      683.31     35.07 o 
  30   1   4        8.65       30.21     31.44 o 
  31   1   4      264.44      238.42     35.08 o 
  32   1   4       55.04       31.41     34.67 o 
  33   1   4       22.82       -8.39     35.00 o 
  34   1   4        3.04       16.43     34.92 o 
  35   1   4      370.12      379.74     43.85 o 
   0   2   4    10419.53     9819.55     84.68 o 
   1   2   4    17777.12    15951.71     90.74 o 
   2   2   4      480.68      462.16     11.08 o 
   3   2   4    17052.65    16031.52     97.23 o 
   4   2   4     1783.43     1408.02     16.27 o 
   5   2   4      664.63      595.05     14.43 o 
   6   2   4     3035.45     2821.67     26.77 o 
   7   2   4     1082.31     1043.46     18.11 o 
   8   2   4     1961.70     1897.58     28.06 o 
   9   2   4    10425.06    10223.00     72.33 o 
  10   2   4     2685.33     2932.18     29.31 o 
  11   2   4     1808.38     1803.17     23.62 o 
  12   2   4     1793.35     1935.15     23.89 o 
  13   2   4     2741.78     2904.77     28.12 o 
  14   2   4     2525.13     2635.99     28.33 o 
  15   2   4       50.97       54.09     11.34 o 
  16   2   4      617.84      603.30     15.95 o 
  17   2   4     2780.93     2584.57     27.75 o 
  18   2   4      191.19      235.26     13.64 o 
  19   2   4       23.62       24.55     12.85 o 
  20   2   4      276.15      316.61     15.22 o 
  21   2   4      604.82      636.52     21.54 o 
  22   2   4      559.97      553.75     19.27 o 
  23   2   4      725.41      756.96     20.35 o 
  24   2   4     1688.60     1594.41     34.59 o 
  25   2   4     1278.97     1320.73     43.28 o 
  26   2   4      189.25      166.57     26.91 o 
  27   2   4     1099.76      975.07     59.38 o 
  28   2   4     1193.07     1149.17     40.28 o 
  29   2   4      587.00      599.04     36.94 o 
  30   2   4      240.23      197.12     34.33 o 
  31   2   4      578.49      612.10     38.23 o 
  32   2   4      247.86      248.88     37.58 o 
  33   2   4      370.98      383.66     34.80 o 
  34   2   4      158.88      161.68     39.50 o 
   0   3   4     5875.89     5941.57     60.21 o 
   1   3   4      699.67      626.30     14.56 o 
   2   3   4     3114.98     3316.31     28.46 o 
   3   3   4      904.91      777.95     15.66 o 
   4   3   4    11282.09    11061.96     81.09 o 
   5   3   4     5003.66     5044.48     41.85 o 
   6   3   4      737.79      795.60     26.31 o 
   7   3   4      254.48      275.52     11.03 o 
   8   3   4     4702.97     4895.40     42.99 o 
   9   3   4     2918.07     3328.67     36.53 o 
  10   3   4      159.44      179.07     17.83 o 
  11   3   4      159.41      159.41     13.41 o 
  12   3   4     1372.03     1264.36     23.30 o 
  13   3   4      662.53      815.43     18.43 o 
  14   3   4       45.80       67.93     14.69 o 
  15   3   4      737.10      769.57     19.60 o 
  16   3   4      909.06      986.35     20.38 o 
  17   3   4      450.15      495.00     15.85 o 
  18   3   4      284.82      337.09     18.95 o 
  19   3   4      149.42      159.78     14.69 o 
  20   3   4      522.50      539.32     17.32 o 
  21   3   4       35.23       15.74     15.02 o 
  22   3   4     1161.39     1108.43     23.37 o 
  23   3   4      293.47      276.82     18.71 o 
  24   3   4       69.45       63.38     21.39 o 
  25   3   4      572.05      621.63     29.52 o 
  26   3   4      286.68      338.50     29.91 o 
  27   3   4     1836.46     1691.05     45.27 o 
  28   3   4      154.36      225.76     42.68 o 
  29   3   4       15.82        3.48     31.16 o 
  30   3   4      221.82      224.11     35.23 o 
  31   3   4      130.97      144.83     36.42 o 
  32   3   4      132.71      145.03     36.09 o 
  33   3   4      770.64      769.72     40.59 o 
  34   3   4      324.17      288.00     43.60 o 
   1   4   4      500.98      586.58     22.35 o 
   2   4   4     6246.83     5932.17     45.38 o 
   3   4   4     1212.39     1281.15     24.12 o 
   4   4   4     1381.26     1360.21     24.40 o 
   5   4   4     1019.48     1113.28     23.02 o 
   6   4   4       18.99       34.92     14.46 o 
   7   4   4     1094.29     1078.29     19.38 o 
   8   4   4       82.09      143.87     25.91 o 
   9   4   4     1089.73     1009.47     27.18 o 
  10   4   4     1431.47     1570.12     24.30 o 
  11   4   4      826.52      907.37     19.49 o 
  12   4   4      228.98      249.77     16.82 o 
  13   4   4      199.77      244.41     17.09 o 
  14   4   4        7.36       27.07     16.86 o 
  15   4   4       47.21       47.56     16.34 o 
  16   4   4      475.23      529.37     20.28 o 
  17   4   4     1059.18     1045.56     26.07 o 
  18   4   4      305.79      283.36     18.98 o 
  19   4   4      106.80       75.36     17.56 o 
  20   4   4      636.27      623.22     20.02 o 
  21   4   4       31.47       18.41     23.47 o 
  22   4   4      686.13      674.84     36.49 o 
  23   4   4      178.86      187.47     24.25 o 
  24   4   4     1223.16     1182.44     38.26 o 
  25   4   4      499.09      518.48     31.01 o 
  26   4   4      307.62      304.23     31.00 o 
  27   4   4      127.06       82.24     30.87 o 
  28   4   4      174.74      167.58     32.62 o 
  29   4   4      295.39      244.44     33.32 o 
  30   4   4      541.64      622.23     38.68 o 
  31   4   4       68.35       26.20     34.59 o 
  32   4   4      172.41      144.77     38.80 o 
  33   4   4       96.94      134.17     44.31 o 
   0   5   4      650.34      727.15     30.27 o 
   1   5   4     3514.90     4032.43     42.52 o 
   2   5   4     1914.31     1844.68     31.80 o 
   3   5   4      523.19      476.03     19.22 o 
   4   5   4      180.82      167.68     17.41 o 
   5   5   4      514.85      627.19     19.21 o 
   6   5   4      285.83      294.56     18.29 o 
   7   5   4      301.19      316.02     29.05 o 
   8   5   4       11.83       46.90     16.02 o 
   9   5   4     1005.07      932.76     23.00 o 
  10   5   4      254.85      247.09     16.14 o 
  11   5   4      389.80      375.84     19.29 o 
  12   5   4      660.02      593.08     18.50 o 
  13   5   4      266.23      302.64     20.20 o 
  14   5   4     2625.30     2739.34     38.48 o 
  15   5   4      212.51      234.89     21.44 o 
  16   5   4      400.35      409.38     22.13 o 
  17   5   4      636.91      677.01     23.60 o 
  18   5   4       63.62       61.99     21.77 o 
  19   5   4      624.71      607.60     24.02 o 
  20   5   4      860.05      860.76     30.69 o 
  21   5   4      347.01      284.94     24.33 o 
  22   5   4      355.88      346.56     26.19 o 
  23   5   4       71.71       12.22     25.40 o 
  24   5   4      209.59      172.54     31.38 o 
  25   5   4       86.53      101.66     30.71 o 
  26   5   4       55.34       60.24     32.84 o 
  27   5   4       17.12       61.47     33.51 o 
  28   5   4      341.51      345.04     35.98 o 
  29   5   4      387.61      401.61     36.27 o 
  30   5   4       12.73       35.24     35.78 o 
  31   5   4       51.55       21.42     35.51 o 
   0   6   4     4479.64     4511.52     73.27 o 
   1   6   4      622.13      660.70     20.47 o 
   2   6   4      135.75      157.10     21.54 o 
   3   6   4     1798.74     1705.80     34.78 o 
   4   6   4      290.58      311.34     20.88 o 
   5   6   4      472.27      437.84     21.49 o 
   6   6   4      921.90      884.84     26.79 o 
   7   6   4       67.82       93.41     21.21 o 
   8   6   4      243.72      255.65     21.73 o 
   9   6   4      256.71      246.65     19.70 o 
  10   6   4        7.68        7.73     20.00 o 
  11   6   4     1581.21     1575.37     32.77 o 
  12   6   4      363.31      378.64     21.10 o 
  13   6   4      206.15      222.41     21.13 o 
  14   6   4      870.39      835.17     24.35 o 
  15   6   4      264.73      339.73     31.49 o 
  16   6   4     1554.42     1620.77     42.28 o 
  17   6   4       10.30       59.64     26.56 o 
  18   6   4      218.98      204.87     28.79 o 
  19   6   4       57.26        2.55     28.77 o 
  20   6   4       90.22       77.91     28.29 o 
  21   6   4       62.16       85.79     29.47 o 
  22   6   4      100.55      123.74     31.18 o 
  23   6   4      267.60      255.29     31.08 o 
  24   6   4       34.30      -17.46     30.75 o 
  25   6   4      319.04      307.11     33.36 o 
  26   6   4      183.52      194.68     34.65 o 
  27   6   4      258.65      327.45     36.60 o 
  28   6   4      271.33      283.87     36.01 o 
  29   6   4       92.15       92.08     35.58 o 
  30   6   4      245.00      174.21     36.45 o 
   0   7   4      169.55      218.34     28.56 o 
   1   7   4      601.42      604.40     23.26 o 
   2   7   4     1013.75     1065.94     29.32 o 
   3   7   4       87.24      100.30     24.89 o 
   4   7   4       21.70       41.08     23.70 o 
   5   7   4      936.37      917.09     30.48 o 
   6   7   4      255.69      247.65     30.53 o 
   7   7   4      432.55      429.25     23.98 o 
   8   7   4      842.70      847.07     28.12 o 
   9   7   4     1713.32     1590.70     39.31 o 
  10   7   4     2127.26     2170.24     50.70 o 
  11   7   4     1461.81     1473.13     40.98 o 
  12   7   4      734.51      654.02     33.18 o 
  13   7   4     1461.53     1320.15     37.21 o 
  14   7   4     1321.46     1314.98     37.98 o 
  15   7   4      226.07      302.34     36.98 o 
  16   7   4      749.51      792.79     40.98 o 
  17   7   4      403.21      453.58     34.25 o 
  18   7   4       50.52       59.22     32.56 o 
  19   7   4      217.83      223.46     36.09 o 
  20   7   4      179.61       96.01     34.22 o 
  21   7   4        8.81       52.35     38.18 o 
  22   7   4       88.75      142.30     33.24 o 
  23   7   4      147.52      116.87     34.07 o 
  24   7   4      160.55       78.36     33.86 o 
  25   7   4      530.48      483.42     41.03 o 
  26   7   4      157.33       96.80     42.06 o 
  27   7   4      223.64      221.76     39.04 o 
  28   7   4        3.91       62.67     41.29 o 
   0   8   4     2254.81     2214.15     64.60 o 
   1   8   4      104.67      102.57     28.30 o 
   2   8   4      355.18      327.35     29.28 o 
   3   8   4      338.21      281.30     33.59 o 
   4   8   4      981.53     1075.74     34.31 o 
   5   8   4     3149.54     3224.85     55.04 o 
   6   8   4      129.08      149.26     31.85 o 
   7   8   4      764.05      834.54     35.19 o 
   8   8   4     2069.09     1888.78     53.33 o 
   9   8   4      384.32      443.22     35.41 o 
  10   8   4     2915.70     2735.10     63.11 o 
  11   8   4       77.61       99.57     40.29 o 
  12   8   4      886.51      921.98     40.03 o 
  13   8   4      117.52       50.61     35.57 o 
  14   8   4      128.30      174.59     34.09 o 
  15   8   4      827.50      896.21     41.63 o 
  16   8   4       60.82       45.60     36.83 o 
  17   8   4      316.37      341.92     37.73 o 
  18   8   4      159.77      241.37     37.34 o 
  19   8   4       89.80       38.02     41.50 o 
  20   8   4      537.23      450.06     41.42 o 
  21   8   4      318.30      304.99     43.76 o 
  22   8   4       41.76      -19.09     40.31 o 
  23   8   4      173.54      128.95     49.16 o 
  24   8   4      166.53      208.70     37.21 o 
  25   8   4       22.71       27.55     42.99 o 
   0   9   4     2806.92     2716.28     80.36 o 
   1   9   4       19.51      110.79     34.73 o 
   2   9   4      679.60      720.40     41.93 o 
   3   9   4       58.05       75.94     31.32 o 
   4   9   4      962.96      851.71     36.41 o 
   5   9   4      424.95      437.47     36.87 o 
   6   9   4       12.96       53.09     31.07 o 
   7   9   4      210.23      218.83     33.50 o 
   8   9   4      302.43      366.24     38.41 o 
   9   9   4      481.75      554.20     36.84 o 
  10   9   4      383.42      377.52     39.00 o 
  11   9   4      456.62      515.05     42.24 o 
  12   9   4      228.71      274.73     37.67 o 
  13   9   4      545.64      629.54     40.89 o 
  14   9   4      693.42      585.63     40.70 o 
  15   9   4      150.59       91.84     38.37 o 
  16   9   4       87.84      136.21     39.25 o 
  17   9   4       64.40       84.67     46.99 o 
  18   9   4      805.81      896.43     49.23 o 
  19   9   4      156.44      204.74     43.28 o 
  20   9   4      642.13      641.35     47.45 o 
  21   9   4      113.76      143.87     42.71 o 
  22   9   4      215.50      204.41     46.62 o 
   0  10   4      356.50      317.98     55.12 o 
   1  10   4      189.62      213.18     36.30 o 
   2  10   4       89.43       86.14     40.49 o 
   3  10   4       47.74       48.60     39.93 o 
   4  10   4       98.77       87.99     43.44 o 
   5  10   4      170.75      156.25     38.98 o 
   6  10   4       92.02       87.94     45.13 o 
   7  10   4       67.38       46.13     46.70 o 
   8  10   4      285.79      247.91     44.73 o 
   9  10   4       29.93       77.43     43.54 o 
  10  10   4      895.11      800.94     45.96 o 
  11  10   4       19.49        6.06     62.35 o 
  12  10   4       45.41       10.21     44.57 o 
  13  10   4       83.63       50.89     49.67 o 
  14  10   4       60.31        6.91     40.60 o 
  15  10   4       82.38       49.71     40.73 o 
  16  10   4       93.92        9.47     46.86 o 
  17  10   4      353.54      446.33     46.48 o 
   0  11   4       41.38       59.88     66.65 o 
   1  11   4       77.14       65.73     49.10 o 
   2  11   4       76.32       69.29     51.50 o 
   3  11   4        5.82      -41.75     50.68 o 
   4  11   4       55.17      114.36     45.93 o 
   5  11   4       42.08       42.81     46.81 o 
   6  11   4      136.88      164.34     49.08 o 
   7  11   4      107.53      154.53     46.25 o 
   8  11   4      141.98      122.39     80.55 o 
   9  11   4      138.34       75.69     47.24 o 
  10  11   4      385.30      381.12     52.56 o 
  11  11   4      142.60      154.10     47.93 o 
   2   0   5    12323.89    11093.97     83.46 o 
   4   0   5    69021.26    65511.37    454.78 o 
   6   0   5     9950.81     9557.68     72.41 o 
   8   0   5    16415.77    17023.77    140.57 o 
  10   0   5     1170.34     1266.52     30.14 o 
  12   0   5     2880.27     2822.85     34.10 o 
  14   0   5     1196.17     1327.36     22.96 o 
  16   0   5      872.02      784.00     25.11 o 
  18   0   5     2128.46     2179.89     42.82 o 
  20   0   5       25.18       35.21     26.20 o 
  22   0   5     1458.96     1489.30     43.35 o 
  24   0   5       26.99       11.79     33.53 o 
  26   0   5     2039.51     1871.92     53.08 o 
  28   0   5     2580.30     2463.55    100.55 o 
  30   0   5       87.52       95.34     44.30 o 
  32   0   5      379.53      393.03     44.20 o 
  34   0   5      110.54       98.53     57.10 o 
   1   1   5     5887.15     4804.15     29.87 o 
   2   1   5    20786.81    20312.51    107.79 o 
   3   1   5     3721.67     3843.10     24.32 o 
   4   1   5     1173.77      949.16     11.98 o 
   5   1   5     5021.22     4330.56     28.96 o 
   6   1   5     2088.34     2311.13     19.97 o 
   7   1   5     1286.40     1350.74     15.69 o 
   8   1   5       97.57      135.82     14.11 o 
   9   1   5      363.90      328.89     13.62 o 
  10   1   5       80.93       51.66      9.68 o 
  11   1   5      873.30      886.50     14.18 o 
  12   1   5       38.93       11.02     10.01 o 
  13   1   5     1666.60     1949.72     22.72 o 
  14   1   5     3612.66     3565.38     30.82 o 
  15   1   5      672.27      619.75     15.41 o 
  16   1   5     1728.19     1747.63     21.45 o 
  17   1   5     3081.82     3061.08     28.81 o 
  18   1   5     1336.98     1281.94     21.85 o 
  19   1   5      381.29      425.47     21.21 o 
  20   1   5      615.79      605.17     16.73 o 
  21   1   5     1127.94     1158.02     23.21 o 
  22   1   5     2419.77     2514.99     30.90 o 
  23   1   5     1407.42     1441.59     28.45 o 
  24   1   5     1942.39     1828.70     36.04 o 
  25   1   5      662.80      605.29     27.48 o 
  26   1   5      134.10      116.06     28.89 o 
  27   1   5      940.89      911.44     37.86 o 
  28   1   5      155.72      163.42     33.76 o 
  29   1   5     1253.29     1133.80     43.11 o 
  30   1   5      647.89      642.80     39.72 o 
  31   1   5        3.98       18.20     33.11 o 
  32   1   5      377.03      399.23     39.59 o 
  33   1   5       35.76       54.73     36.93 o 
  34   1   5        2.19      -18.34     43.52 o 
   1   2   5    13338.39    12536.50     72.53 o 
   2   2   5     1647.43     1725.22     18.50 o 
   3   2   5      277.25      258.81      9.88 o 
   4   2   5      730.32      782.88     12.74 o 
   5   2   5     1348.39     1204.31     21.42 o 
   6   2   5     4581.08     4209.91     35.78 o 
   7   2   5      191.31      181.08     14.70 o 
   8   2   5     1479.29     1530.04     21.47 o 
   9   2   5     1333.52     1254.95     26.08 o 
  10   2   5     2519.23     2514.95     36.67 o 
  11   2   5     2196.26     2388.09     33.50 o 
  12   2   5      148.03      119.73      9.97 o 
  13   2   5     4597.94     4776.92     37.33 o 
  14   2   5      265.40      319.60     13.18 o 
  15   2   5      287.03      284.79     13.66 o 
  16   2   5     1592.97     1743.28     24.44 o 
  17   2   5      786.66      785.34     18.29 o 
  18   2   5      833.61      867.46     19.58 o 
  19   2   5      629.82      650.04     18.54 o 
  20   2   5      222.36      265.12     16.81 o 
  21   2   5      133.79      143.67     17.08 o 
  22   2   5      291.11      269.39     19.97 o 
  23   2   5     1321.12     1290.66     30.63 o 
  24   2   5      117.69       97.35     23.69 o 
  25   2   5       12.11       11.57     27.52 o 
  26   2   5      696.41      702.73     30.09 o 
  27   2   5       74.40       96.37     27.53 o 
  28   2   5      978.81      936.22     34.91 o 
  29   2   5       60.02      121.80     31.86 o 
  30   2   5       52.77       35.38     34.17 o 
  31   2   5       95.50       85.86     31.10 o 
  32   2   5      509.03      544.69     35.64 o 
  33   2   5      105.88      100.95     35.24 o 
  34   2   5      382.69      352.82     38.88 o 
   1   3   5      838.00      783.77     18.15 o 
   2   3   5     2489.53     2196.79     26.21 o 
   3   3   5     4067.15     3951.95     34.06 o 
   4   3   5     1404.91     1293.83     19.43 o 
   5   3   5      604.20      618.42     13.84 o 
   6   3   5       60.66       49.99      9.81 o 
   7   3   5      474.90      405.20     23.02 o 
   8   3   5     5576.88     5808.96     48.42 o 
   9   3   5      500.28      571.49     17.85 o 
  10   3   5      218.62      200.76     13.80 o 
  11   3   5     2457.73     2350.09     29.74 o 
  12   3   5      916.53      967.12     20.60 o 
  13   3   5      525.71      628.19     18.31 o 
  14   3   5     4053.50     4252.23     41.84 o 
  15   3   5       44.24       38.94     13.40 o 
  16   3   5       43.64       32.85     13.41 o 
  17   3   5      144.18      189.72     20.84 o 
  18   3   5      268.43      292.62     15.81 o 
  19   3   5     1130.40     1276.60     43.03 o 
  20   3   5       37.28       52.40     13.32 o 
  21   3   5       80.08       89.45     14.92 o 
  22   3   5      362.51      359.74     20.15 o 
  23   3   5       11.26       31.28     17.31 o 
  24   3   5      407.08      480.90     31.19 o 
  25   3   5     1285.78     1194.62     36.31 o 
  26   3   5     1018.00     1015.52     36.82 o 
  27   3   5      129.04      182.57     31.75 o 
  28   3   5       32.15       11.04     30.32 o 
  29   3   5       68.80      115.97     35.31 o 
  30   3   5       26.55       28.74     33.27 o 
  31   3   5      104.38      205.78     36.17 o 
  32   3   5       77.47      103.75     36.64 o 
  33   3   5      394.91      325.58     38.63 o 
   1   4   5     5906.10     6115.12     59.47 o 
   2   4   5     2045.78     1716.10     27.83 o 
   3   4   5     1906.79     1994.02     29.25 o 
   4   4   5      506.27      535.86     15.89 o 
   5   4   5      186.62      244.26     28.06 o 
   6   4   5       31.35        3.89     14.21 o 
   7   4   5     1890.52     2051.66     26.36 o 
   8   4   5      587.09      673.67     18.35 o 
   9   4   5     1560.13     1539.07     24.46 o 
  10   4   5      110.26      133.18     18.95 o 
  11   4   5      527.05      533.09     17.84 o 
  12   4   5     1413.65     1500.20     27.97 o 
  13   4   5       61.14       99.83     16.68 o 
  14   4   5       54.32       53.10     15.77 o 
  15   4   5     1275.54     1198.42     26.63 o 
  16   4   5      744.55      778.32     22.18 o 
  17   4   5      152.51      183.49     18.36 o 
  18   4   5      455.56      465.96     21.13 o 
  19   4   5      740.08      773.09     20.49 o 
  20   4   5      266.98      271.57     17.57 o 
  21   4   5     2282.51     2369.06     33.21 o 
  22   4   5      421.58      353.87     20.04 o 
  23   4   5      478.30      531.93     38.38 o 
  24   4   5      132.38      138.46     35.11 o 
  25   4   5      908.22      844.45     34.63 o 
  26   4   5       48.28       52.79     29.50 o 
  27   4   5       86.91       46.31     32.04 o 
  28   4   5       44.88        6.07     31.67 o 
  29   4   5       95.46       85.17     33.00 o 
  30   4   5      423.54      450.66     38.65 o 
  31   4   5       85.17      142.78     33.73 o 
  32   4   5       15.12       10.33     35.35 o 
   1   5   5     2077.96     2091.20     38.37 o 
   2   5   5     1948.55     1954.43     30.64 o 
   3   5   5      279.39      306.32     16.84 o 
   4   5   5        9.46       10.96     17.55 o 
   5   5   5      654.46      695.45     23.79 o 
   6   5   5     1261.24     1284.17     29.84 o 
   7   5   5      794.02      814.84     26.28 o 
   8   5   5     1025.67      896.12     35.06 o 
   9   5   5      422.55      398.09     26.80 o 
  10   5   5     1047.57     1147.31     26.02 o 
  11   5   5     1345.68     1382.32     28.75 o 
  12   5   5      577.37      621.64     23.14 o 
  13   5   5       95.38      120.00     21.42 o 
  14   5   5       11.03       15.55     20.70 o 
  15   5   5      384.78      382.62     23.35 o 
  16   5   5      271.02      239.45     21.59 o 
  17   5   5      706.96      770.26     25.57 o 
  18   5   5      434.52      477.58     22.89 o 
  19   5   5      446.07      458.67     30.19 o 
  20   5   5      137.34      163.76     25.47 o 
  21   5   5      440.88      416.97     24.76 o 
  22   5   5      548.75      440.10     33.20 o 
  23   5   5      488.14      459.66     31.07 o 
  24   5   5      135.79      116.18     33.29 o 
  25   5   5      530.59      497.36     33.78 o 
  26   5   5       43.03       37.52     29.74 o 
  27   5   5      309.67      282.46     40.87 o 
  28   5   5       48.51       84.49     35.99 o 
  29   5   5       23.89       78.10     51.11 o 
  30   5   5        8.26        1.13     36.10 o 
  31   5   5       48.44       44.90     35.54 o 
   1   6   5      724.57      781.34     23.72 o 
   2   6   5      581.87      635.54     21.91 o 
   3   6   5      300.87      285.41     18.80 o 
   4   6   5      379.42      362.92     20.44 o 
   5   6   5      989.94     1036.35     26.17 o 
   6   6   5      874.74      875.74     26.29 o 
   7   6   5      421.14      413.91     26.80 o 
   8   6   5      192.94      202.80     19.60 o 
   9   6   5      256.77      241.07     27.17 o 
  10   6   5      602.36      618.49     23.00 o 
  11   6   5      235.10      204.50     27.76 o 
  12   6   5      563.34      561.72     21.57 o 
  13   6   5      186.77      215.03     24.59 o 
  14   6   5      654.54      648.81     26.06 o 
  15   6   5     1088.12     1088.55     29.71 o 
  16   6   5      743.42      857.66     33.29 o 
  17   6   5      938.27      932.22     34.13 o 
  18   6   5       58.99       39.67     24.70 o 
  19   6   5      178.04      162.09     29.19 o 
  20   6   5      185.42      159.90     28.67 o 
  21   6   5      278.77      272.56     31.25 o 
  22   6   5       28.93       33.18     30.93 o 
  23   6   5      454.26      494.44     35.24 o 
  24   6   5      893.33      869.75     36.40 o 
  25   6   5       74.50       97.63     32.68 o 
  26   6   5      144.12      167.24     36.49 o 
  27   6   5       91.00       77.22     35.11 o 
  28   6   5       43.01        4.02     44.36 o 
  29   6   5       50.75       78.33     38.22 o 
   1   7   5      684.85      708.27     25.67 o 
   2   7   5      112.39       99.61     21.77 o 
   3   7   5       42.53       69.24     22.04 o 
   4   7   5      281.42      299.41     24.20 o 
   5   7   5      387.59      393.28     30.19 o 
   6   7   5      565.88      526.48     26.13 o 
   7   7   5      905.44      939.41     26.80 o 
   8   7   5      762.50      712.62     25.65 o 
   9   7   5       89.51       96.54     29.72 o 
  10   7   5      430.02      485.88     31.37 o 
  11   7   5      162.85      233.05     28.47 o 
  12   7   5      252.73      210.28     36.81 o 
  13   7   5      421.10      428.10     32.49 o 
  14   7   5        3.01       81.66     29.14 o 
  15   7   5      208.07      203.21     33.52 o 
  16   7   5      126.15      168.65     34.36 o 
  17   7   5       20.89       28.92     33.70 o 
  18   7   5      835.29      830.71     55.41 o 
  19   7   5      223.47      247.54     39.35 o 
  20   7   5      746.28      741.74     41.61 o 
  21   7   5      124.76      119.65     34.47 o 
  22   7   5      413.49      416.22     35.21 o 
  23   7   5       32.30      -27.29     44.65 o 
  24   7   5      175.56      128.92     35.50 o 
  25   7   5       69.85       96.53     38.68 o 
  26   7   5      259.94      215.33     39.48 o 
  27   7   5      425.28      510.13     39.59 o 
   1   8   5      467.29      513.87     29.88 o 
   2   8   5      326.62      283.47     28.62 o 
   3   8   5      421.21      407.72     27.98 o 
   4   8   5       97.21       99.90     28.58 o 
   5   8   5      518.49      469.33     30.80 o 
   6   8   5      121.08      101.57     30.35 o 
   7   8   5     1925.99     1953.92     53.70 o 
   8   8   5      126.66      135.74     30.93 o 
   9   8   5      813.84      784.27     36.16 o 
  10   8   5      110.12       97.77     30.73 o 
  11   8   5      251.49      248.58     34.48 o 
  12   8   5       99.17      131.33     32.02 o 
  13   8   5       16.49       32.07     34.23 o 
  14   8   5      858.28      960.09     62.66 o 
  15   8   5     1277.33     1149.73     44.08 o 
  16   8   5       55.59       81.62     49.66 o 
  17   8   5      210.61      232.04     42.22 o 
  18   8   5        7.69       28.94     38.80 o 
  19   8   5       37.21       96.85     43.88 o 
  20   8   5      260.99      266.71     42.17 o 
  21   8   5      187.35      154.61     47.42 o 
  22   8   5       36.91        7.65     37.73 o 
  23   8   5      234.55      143.68     37.70 o 
  24   8   5      222.82      208.76     37.19 o 
  25   8   5      120.48       55.24     43.75 o 
   1   9   5      649.55      685.22     41.48 o 
   2   9   5      618.92      603.59     36.53 o 
   3   9   5      564.00      546.76     38.14 o 
   4   9   5       67.97       55.12     41.78 o 
   5   9   5      491.62      432.09     33.50 o 
   6   9   5      637.26      627.99     35.08 o 
   7   9   5      196.39      161.63     33.08 o 
   8   9   5       72.55       80.65     34.98 o 
   9   9   5      392.34      416.48     38.91 o 
  10   9   5       65.22       24.94     38.26 o 
  11   9   5      324.60      351.98     41.31 o 
  12   9   5      788.20      837.15     41.11 o 
  13   9   5      327.70      378.64     41.83 o 
  14   9   5       35.73       34.16     38.85 o 
  15   9   5      127.43      112.11     38.17 o 
  16   9   5      119.41      133.55     43.88 o 
  17   9   5      122.33      137.68     45.79 o 
  18   9   5      130.17      146.46     41.75 o 
  19   9   5      478.30      532.43     55.12 o 
  20   9   5      498.36      557.64     45.85 o 
  21   9   5      205.70      195.13     43.99 o 
   1  10   5      334.66      343.64     40.33 o 
   2  10   5      634.92      618.06     42.18 o 
   3  10   5      362.81      322.25     40.61 o 
   4  10   5        2.85       34.00     43.32 o 
   5  10   5      486.11      489.77     43.60 o 
   6  10   5      153.18      140.78     45.57 o 
   7  10   5      118.71       98.13     43.83 o 
   8  10   5      215.09      183.10     44.51 o 
   9  10   5      399.26      361.43     46.26 o 
  10  10   5      170.33      158.35     58.32 o 
  11  10   5        3.17       51.51     44.86 o 
  12  10   5       37.90       39.68     44.86 o 
  13  10   5      106.92       28.33     56.88 o 
  14  10   5       54.78      149.19     53.14 o 
  15  10   5       61.56       26.29     55.48 o 
  16  10   5      545.15      521.67     51.79 o 
  17  10   5      328.77      332.94     53.06 o 
   1  11   5      124.56       94.33     54.85 o 
   2  11   5        5.03       11.31     54.45 o 
   3  11   5       50.30       21.65     60.72 o 
   4  11   5      123.46       80.15     45.53 o 
   5  11   5       62.04      129.45     47.41 o 
   6  11   5       45.68       77.42     43.33 o 
   7  11   5       39.20       33.34     44.02 o 
   8  11   5      188.20      158.36     47.83 o 
   9  11   5      658.48      563.59     47.45 o 
  10  11   5      321.33      328.56     71.48 o 
   0   0   6    11511.00    14254.90    167.47 o 
   2   0   6     3736.17     3683.18     34.44 o 
   4   0   6     1722.36     1461.91     21.11 o 
   6   0   6     2385.60     2255.23     25.02 o 
   8   0   6     5022.71     5132.91     44.35 o 
  10   0   6     4128.35     4156.18     50.47 o 
  12   0   6       80.02       99.85     17.44 o 
  14   0   6     2157.80     2388.79     45.30 o 
  16   0   6      342.38      284.01     38.84 o 
  18   0   6       66.11       28.44     22.32 o 
  20   0   6      439.84      456.40     28.34 o 
  22   0   6      271.28      196.44     43.46 o 
  24   0   6     3510.02     3471.62     85.61 o 
  26   0   6      616.26      603.49     65.02 o 
  28   0   6      294.22      335.69     42.97 o 
  30   0   6      694.31      639.37     46.57 o 
  32   0   6       88.38       46.42     47.88 o 
  34   0   6       32.36      -41.24     42.25 o 
   0   1   6    19512.32    17967.67    139.25 o 
   1   1   6     7842.56     6819.33     40.86 o 
   2   1   6     3086.20     3062.97     23.15 o 
   3   1   6      944.93      826.24     13.18 o 
   4   1   6     5099.73     4872.89     29.64 o 
   5   1   6     1510.23     1473.48     14.56 o 
   6   1   6      972.05      915.68     14.60 o 
   7   1   6     3259.30     3149.01     25.77 o 
   8   1   6     2410.63     2231.14     23.99 o 
   9   1   6     2878.12     2889.37     28.44 o 
  10   1   6      627.27      542.86     13.07 o 
  11   1   6     2279.18     2223.57     36.27 o 
  12   1   6     2810.94     2942.85     26.35 o 
  13   1   6      840.24      852.35     16.61 o 
  14   1   6      196.67      181.64     11.38 o 
  15   1   6     1429.14     1370.01     19.81 o 
  16   1   6       93.71       66.60     11.41 o 
  17   1   6      808.38      791.38     17.53 o 
  18   1   6      661.26      686.22     24.93 o 
  19   1   6     2048.53     1998.20     26.24 o 
  20   1   6      678.90      620.18     18.50 o 
  21   1   6     1504.54     1417.97     24.40 o 
  22   1   6     2334.38     2219.86     28.83 o 
  23   1   6       71.66       86.04     16.66 o 
  24   1   6      276.58      322.22     27.27 o 
  25   1   6      688.41      709.76     25.20 o 
  26   1   6      433.05      512.79     26.89 o 
  27   1   6      551.86      561.77     29.93 o 
  28   1   6      522.99      494.42     29.05 o 
  29   1   6      126.71      175.38     30.26 o 
  30   1   6      119.88      129.55     29.84 o 
  31   1   6      171.02      147.89     31.18 o 
  32   1   6      146.68      128.79     34.34 o 
  33   1   6       15.53       44.25     34.39 o 
  34   1   6       70.74       74.94     37.81 o 
   0   2   6     1241.36     1032.66     25.77 o 
   1   2   6     2539.57     3159.35     26.28 o 
   2   2   6     3446.84     3672.87     31.27 o 
   3   2   6      847.92      943.38     15.44 o 
   4   2   6     4393.23     4354.51     33.15 o 
   5   2   6      756.91      875.15     16.93 o 
   6   2   6      229.49      188.79     10.92 o 
   7   2   6     2619.72     2526.08     25.33 o 
   8   2   6      384.62      374.90     11.07 o 
   9   2   6     7745.50     7781.45     52.85 o 
  10   2   6      411.04      494.24     15.91 o 
  11   2   6      848.94      762.13     16.17 o 
  12   2   6      755.58      811.08     20.74 o 
  13   2   6      692.64      640.34     18.69 o 
  14   2   6      490.69      581.26     28.72 o 
  15   2   6      384.98      372.87     14.48 o 
  16   2   6      783.75      828.57     18.64 o 
  17   2   6      114.32      142.59     13.24 o 
  18   2   6      280.53      270.20     13.63 o 
  19   2   6       17.73       12.94     20.89 o 
  20   2   6       62.47       51.66     15.89 o 
  21   2   6     1187.59     1258.22     25.02 o 
  22   2   6      159.17      176.73     20.16 o 
  23   2   6       86.59      117.85     21.17 o 
  24   2   6      765.65      725.34     26.26 o 
  25   2   6      133.59      148.56     31.08 o 
  26   2   6      297.32      349.11     30.32 o 
  27   2   6       27.51       99.25     30.68 o 
  28   2   6      994.76      991.76     39.54 o 
  29   2   6      812.55      810.17     43.39 o 
  30   2   6      502.70      561.77     37.42 o 
  31   2   6      632.26      649.15     39.02 o 
  32   2   6       44.39       59.62     37.05 o 
  33   2   6      401.06      363.38     38.47 o 
   0   3   6      382.32      306.60     18.52 o 
   1   3   6      113.14      136.40     13.41 o 
   2   3   6      893.09      894.75     17.89 o 
   3   3   6     3051.13     3088.63     39.82 o 
   4   3   6      552.13      527.17     16.43 o 
   5   3   6     1019.84      969.82     18.24 o 
   6   3   6     2219.10     2429.02     26.64 o 
   7   3   6      228.53      218.99     14.83 o 
   8   3   6     6098.12     6046.55     49.47 o 
   9   3   6     3140.98     3046.15     41.27 o 
  10   3   6      241.34      235.77     13.64 o 
  11   3   6     1205.52     1147.38     23.03 o 
  12   3   6     1650.70     1678.86     26.31 o 
  13   3   6      345.17      340.71     13.50 o 
  14   3   6     1923.48     2117.29     34.44 o 
  15   3   6      335.50      350.75     14.18 o 
  16   3   6      853.61      915.51     17.74 o 
  17   3   6      314.45      326.30     13.14 o 
  18   3   6      995.84     1008.00     20.85 o 
  19   3   6      583.36      583.07     20.24 o 
  20   3   6      191.79      189.28     22.61 o 
  21   3   6      266.55      249.96     20.08 o 
  22   3   6      591.82      600.02     21.16 o 
  23   3   6      589.89      538.76     26.82 o 
  24   3   6      286.85      315.44     27.68 o 
  25   3   6      847.70      751.64     33.86 o 
  26   3   6      107.12      131.55     29.82 o 
  27   3   6      358.51      314.13     31.36 o 
  28   3   6       91.40       90.62     31.73 o 
  29   3   6      204.69      164.75     40.34 o 
  30   3   6      920.52      896.94     43.20 o 
  31   3   6      501.71      482.82     36.53 o 
  32   3   6      366.29      366.56     37.88 o 
  33   3   6      245.00      297.22     40.09 o 
   0   4   6     5751.95     6509.56    113.23 o 
   1   4   6      363.98      458.32     32.91 o 
   2   4   6      229.46      237.96     17.37 o 
   3   4   6     3861.19     3988.80     35.55 o 
   4   4   6      861.43      869.29     18.42 o 
   5   4   6     1231.58     1405.73     25.14 o 
   6   4   6     3007.31     2999.56     32.27 o 
   7   4   6      652.71      691.96     19.10 o 
   8   4   6      993.03     1025.41     25.43 o 
   9   4   6     1119.64      969.11     26.34 o 
  10   4   6     2136.27     2179.21     34.02 o 
  11   4   6       35.78       30.81     16.62 o 
  12   4   6      159.25      146.59     16.53 o 
  13   4   6      558.83      568.55     30.83 o 
  14   4   6       74.05       72.24     16.89 o 
  15   4   6      780.12      700.14     23.07 o 
  16   4   6      505.14      524.27     22.89 o 
  17   4   6      634.79      682.33     22.14 o 
  18   4   6      499.39      521.84     20.93 o 
  19   4   6      395.09      415.48     16.90 o 
  20   4   6      908.66      891.26     23.55 o 
  21   4   6       86.46       55.18     17.96 o 
  22   4   6      580.08      559.22     27.20 o 
  23   4   6      204.09      301.80     41.85 o 
  24   4   6      274.72      261.56     30.26 o 
  25   4   6       46.50       73.65     28.55 o 
  26   4   6       47.25       32.65     30.01 o 
  27   4   6      245.87      302.12     40.15 o 
  28   4   6      463.22      386.39     33.98 o 
  29   4   6        7.71       43.10     32.45 o 
  30   4   6      363.38      390.67     38.77 o 
  31   4   6       90.77      150.24     35.90 o 
  32   4   6      109.67       92.02     35.84 o 
   0   5   6      446.54      377.79     36.59 o 
   1   5   6     1028.33     1010.63     25.80 o 
   2   5   6     1654.21     1727.04     30.56 o 
   3   5   6     2697.09     2858.49     35.44 o 
   4   5   6     1767.55     1881.90     30.16 o 
   5   5   6      495.39      556.83     20.25 o 
   6   5   6       47.81       63.39     15.74 o 
   7   5   6      525.80      542.34     19.59 o 
   8   5   6      147.93       90.68     15.70 o 
   9   5   6       82.92       74.90     15.04 o 
  10   5   6      496.56      517.17     22.17 o 
  11   5   6      383.19      369.89     26.81 o 
  12   5   6      208.17      185.83     26.36 o 
  13   5   6       13.36       10.59     18.80 o 
  14   5   6        6.82        6.29     28.90 o 
  15   5   6      325.12      276.72     29.24 o 
  16   5   6      687.81      685.95     24.11 o 
  17   5   6      443.06      476.31     22.76 o 
  18   5   6       49.47       43.77     20.46 o 
  19   5   6      436.83      463.09     23.12 o 
  20   5   6      316.74      314.70     26.01 o 
  21   5   6      290.95      274.59     29.13 o 
  22   5   6     1301.18     1237.42     38.78 o 
  23   5   6      193.20      174.83     29.74 o 
  24   5   6      467.85      433.87     33.37 o 
  25   5   6      894.68      853.36     38.23 o 
  26   5   6      177.04      145.59     32.12 o 
  27   5   6      244.63      240.91     34.15 o 
  28   5   6       15.27      145.06     35.13 o 
  29   5   6      277.01      332.33     64.21 o 
  30   5   6       73.87      159.71     34.46 o 
   0   6   6      889.12      932.56     37.24 o 
   1   6   6      111.47       85.47     21.82 o 
   2   6   6     1225.63     1323.50     32.34 o 
   3   6   6      236.85      272.62     20.92 o 
   4   6   6      160.35      151.09     20.01 o 
   5   6   6      501.86      480.57     20.91 o 
   6   6   6      116.15       92.14     19.22 o 
   7   6   6      231.93      217.98     22.41 o 
   8   6   6        7.14       17.01     28.06 o 
   9   6   6      156.49      166.32     20.02 o 
  10   6   6      318.23      337.08     19.89 o 
  11   6   6      176.69      192.81     24.02 o 
  12   6   6     1356.53     1442.65     53.98 o 
  13   6   6     2075.17     1854.51     45.13 o 
  14   6   6      233.13      214.47     27.13 o 
  15   6   6      969.18      938.17     31.68 o 
  16   6   6      364.83      384.54     37.00 o 
  17   6   6      102.86       46.13     23.84 o 
  18   6   6     1403.15     1231.65     40.46 o 
  19   6   6      163.66       97.65     31.89 o 
  20   6   6      257.64      250.65     31.83 o 
  21   6   6      179.36      152.15     31.59 o 
  22   6   6      623.90      580.42     37.88 o 
  23   6   6     1015.36      924.45     37.42 o 
  24   6   6       14.51      -11.99     31.92 o 
  25   6   6       11.21       70.70     33.19 o 
  26   6   6      119.97      117.32     32.99 o 
  27   6   6      171.46      152.91     37.11 o 
  28   6   6      231.72      243.70     36.69 o 
  29   6   6        3.13       29.59     36.51 o 
   0   7   6     1451.86     1433.45     51.22 o 
   1   7   6       71.94       54.15     22.29 o 
   2   7   6      101.16       69.69     23.55 o 
   3   7   6       94.44       97.00     24.81 o 
   4   7   6      134.96      123.95     24.00 o 
   5   7   6       37.59       30.33     22.73 o 
   6   7   6      329.45      324.59     29.64 o 
   7   7   6     1647.24     1609.64     44.28 o 
   8   7   6       53.11       58.83     45.65 o 
   9   7   6     1396.04     1440.43     41.29 o 
  10   7   6      148.43      164.81     28.63 o 
  11   7   6      610.97      581.37     31.91 o 
  12   7   6     1157.62     1194.93     36.71 o 
  13   7   6     1075.63     1097.38     36.82 o 
  14   7   6     1927.49     1882.91     48.31 o 
  15   7   6      831.47      881.67     34.75 o 
  16   7   6      297.50      286.63     34.55 o 
  17   7   6      619.78      596.95     37.04 o 
  18   7   6      345.87      311.12     39.20 o 
  19   7   6      120.06      210.56     40.64 o 
  20   7   6     1064.10     1065.94     40.42 o 
  21   7   6      283.23      280.15     36.32 o 
  22   7   6      582.65      548.62     35.92 o 
  23   7   6      582.16      630.32     38.09 o 
  24   7   6      383.68      415.06     35.53 o 
  25   7   6       53.12       19.53     33.46 o 
  26   7   6      142.72      110.95     36.41 o 
  27   7   6      119.15       93.06     37.53 o 
   0   8   6      137.42       84.25     39.88 o 
   1   8   6      568.50      616.47     32.77 o 
   2   8   6      989.87      928.83     34.91 o 
   3   8   6      457.19      488.72     32.10 o 
   4   8   6      688.83      680.00     37.16 o 
   5   8   6      770.46      716.13     38.19 o 
   6   8   6      183.94      238.96     32.07 o 
   7   8   6      826.54      794.99     34.48 o 
   8   8   6     1279.02     1349.39     40.03 o 
   9   8   6      142.85      193.26     30.70 o 
  10   8   6      855.22      816.08     36.37 o 
  11   8   6     1031.75     1078.94     37.99 o 
  12   8   6      566.00      643.14     34.90 o 
  13   8   6      565.60      532.65     38.23 o 
  14   8   6       42.42       31.53     35.68 o 
  15   8   6      364.31      350.73     38.02 o 
  16   8   6      233.21      245.22     35.43 o 
  17   8   6       41.22       -9.96     39.53 o 
  18   8   6       18.51       38.14     58.48 o 
  19   8   6      305.52      233.35     42.49 o 
  20   8   6      171.07      292.55     41.92 o 
  21   8   6      282.99      305.22     39.30 o 
  22   8   6      170.97      189.71     36.89 o 
  23   8   6      117.27      154.77     37.80 o 
  24   8   6      358.11      380.00     38.80 o 
   0   9   6     1271.83     1190.71     62.16 o 
   1   9   6      118.99      136.61     35.73 o 
   2   9   6      765.13      717.81     41.58 o 
   3   9   6      439.90      460.29     38.09 o 
   4   9   6      766.74      681.12     38.18 o 
   5   9   6      264.16      324.56     39.38 o 
   6   9   6       30.99       14.60     35.91 o 
   7   9   6        7.42       -4.73     36.25 o 
   8   9   6      181.80      200.27     37.58 o 
   9   9   6      493.34      427.97     38.22 o 
  10   9   6      940.93      864.91     49.17 o 
  11   9   6        3.69       50.98     38.15 o 
  12   9   6      315.25      328.11     40.22 o 
  13   9   6      155.15      144.03     38.22 o 
  14   9   6        9.11       19.07     41.45 o 
  15   9   6      211.17      259.68     41.55 o 
  16   9   6      375.05      291.97     50.39 o 
  17   9   6      425.79      467.37     44.41 o 
  18   9   6       98.53       63.03     42.72 o 
  19   9   6      164.61      316.11     49.69 o 
  20   9   6      343.23      378.63     44.63 o 
  21   9   6      207.32      216.61     47.06 o 
   0  10   6      376.91      420.77     59.74 o 
   1  10   6       13.24       57.23     39.60 o 
   2  10   6       87.48      102.13     40.87 o 
   3  10   6       17.56       53.43     40.23 o 
   4  10   6       95.68      104.41     43.19 o 
   5  10   6      216.58      216.33     42.13 o 
   6  10   6      203.55      201.52     44.54 o 
   7  10   6       74.93      127.44     44.32 o 
   8  10   6      104.32       54.25     48.03 o 
   9  10   6      430.07      425.22     45.47 o 
  10  10   6      411.78      392.13     48.59 o 
  11  10   6      365.37      442.24     57.20 o 
  12  10   6      199.81      202.32     47.63 o 
  13  10   6       80.89       59.20     50.64 o 
  14  10   6      116.83      113.23     47.62 o 
  15  10   6       23.73      -29.82     50.43 o 
  16  10   6      389.32      371.72     52.74 o 
   0  11   6       78.26       12.78     86.15 o 
   1  11   6      177.47      126.50     54.88 o 
   2  11   6       48.60       17.89     46.02 o 
   3  11   6       85.38        6.30     43.91 o 
   4  11   6       18.00       51.88     47.13 o 
   5  11   6      259.15      266.50     50.12 o 
   6  11   6       33.67       73.29     45.70 o 
   7  11   6      120.54       60.02     49.25 o 
   8  11   6        8.94        6.57     45.52 o 
   2   0   7     2485.55     2647.29     31.24 o 
   4   0   7     5159.70     5106.12     48.11 o 
   6   0   7      478.77      485.23     13.45 o 
   8   0   7     5829.83     6437.38     54.62 o 
  10   0   7      852.79      997.29     22.51 o 
  12   0   7      631.62      589.98     26.07 o 
  14   0   7       48.92       55.45     20.43 o 
  16   0   7       82.76       73.50     20.91 o 
  18   0   7     1201.26     1139.30     48.97 o 
  20   0   7     1537.18     1627.85     42.34 o 
  22   0   7      930.23      948.02     36.02 o 
  24   0   7     3011.99     3014.27     58.13 o 
  26   0   7      143.04      151.48     29.76 o 
  28   0   7      728.23      737.18     40.08 o 
  30   0   7      324.97      324.49     39.65 o 
  32   0   7      224.36      289.31     39.75 o 
   1   1   7     5183.17     5061.70     35.01 o 
   2   1   7     7204.02     6773.65     43.47 o 
   3   1   7     1615.97     1753.41     19.29 o 
   4   1   7     2557.73     2664.79     22.07 o 
   5   1   7      603.66      616.33     11.32 o 
   6   1   7     2927.30     2822.93     27.47 o 
   7   1   7     3459.89     3511.49     28.29 o 
   8   1   7     3827.18     3704.49     33.02 o 
   9   1   7       13.52        2.30     11.07 o 
  10   1   7     4230.95     4684.79     41.53 o 
  11   1   7      926.39      969.53     18.22 o 
  12   1   7      497.56      497.72     14.08 o 
  13   1   7      719.04      775.12     16.07 o 
  14   1   7     1178.69     1273.60     20.74 o 
  15   1   7      195.64      220.07     12.93 o 
  16   1   7      332.15      387.61     12.24 o 
  17   1   7      372.78      368.81     12.73 o 
  18   1   7     2037.88     2005.63     37.14 o 
  19   1   7      461.65      441.07     22.11 o 
  20   1   7      709.51      715.39     19.10 o 
  21   1   7     1132.34     1100.31     22.40 o 
  22   1   7     1783.13     1744.13     27.80 o 
  23   1   7      162.64      181.00     24.30 o 
  24   1   7      429.74      461.01     25.40 o 
  25   1   7      409.45      392.48     27.11 o 
  26   1   7       10.83       -4.04     26.37 o 
  27   1   7      212.14      214.75     30.43 o 
  28   1   7      292.39      336.89     33.82 o 
  29   1   7       63.38       19.12     45.02 o 
  30   1   7      192.15      175.28     31.70 o 
  31   1   7      206.62      134.96     36.37 o 
  32   1   7      168.44      200.52     37.92 o 
  33   1   7       45.82       71.12     36.21 o 
   1   2   7     3447.10     3283.43     28.76 o 
   2   2   7      164.23      145.83     14.75 o 
   3   2   7     1340.88     1303.93     21.87 o 
   4   2   7     1615.03     1508.90     20.83 o 
   5   2   7      524.06      469.05     11.44 o 
   6   2   7     7843.01     7974.66     58.61 o 
   7   2   7       45.69       72.06     11.30 o 
   8   2   7      593.73      653.69     20.33 o 
   9   2   7      147.85      172.64     14.95 o 
  10   2   7     1175.58     1343.23     21.05 o 
  11   2   7      355.72      434.32     15.40 o 
  12   2   7      372.59      426.67     20.09 o 
  13   2   7      254.92      244.00     18.99 o 
  14   2   7      224.81      264.79     19.75 o 
  15   2   7      660.95      794.44     26.44 o 
  16   2   7      959.11      878.59     20.89 o 
  17   2   7      363.21      328.43     17.07 o 
  18   2   7      202.03      179.20     13.49 o 
  19   2   7      205.91      204.30     14.33 o 
  20   2   7      214.69      188.73     15.90 o 
  21   2   7        3.99       19.32     15.65 o 
  22   2   7      133.96      121.54     20.08 o 
  23   2   7      314.36      311.24     24.85 o 
  24   2   7       37.71       39.39     21.21 o 
  25   2   7      345.84      359.07     37.86 o 
  26   2   7     1165.22     1064.74     37.35 o 
  27   2   7      288.74      345.47     33.29 o 
  28   2   7      309.79      255.30     33.43 o 
  29   2   7       27.69       49.41     31.55 o 
  30   2   7       84.86       70.41     32.29 o 
  31   2   7      615.82      592.76     36.21 o 
  32   2   7       58.79       93.55     34.39 o 
  33   2   7      156.33      143.11     37.66 o 
   1   3   7     1209.40     1176.07     20.35 o 
   2   3   7        4.23        4.51     12.34 o 
   3   3   7      128.14      127.92     12.51 o 
   4   3   7      322.99      267.94     21.73 o 
   5   3   7     2275.38     2336.39     26.15 o 
   6   3   7     1019.69     1110.26     25.51 o 
   7   3   7     1338.40     1355.82     23.63 o 
   8   3   7       13.62        8.08     14.12 o 
   9   3   7      170.33      164.81     15.78 o 
  10   3   7     3577.85     3827.96     39.07 o 
  11   3   7      213.23      190.13     11.95 o 
  12   3   7      345.21      384.92     12.82 o 
  13   3   7     2003.95     2003.54     24.52 o 
  14   3   7       11.57       16.93     14.54 o 
  15   3   7      668.56      654.21     19.17 o 
  16   3   7      998.79     1069.25     26.93 o 
  17   3   7      428.73      400.67     15.72 o 
  18   3   7      420.35      396.70     22.03 o 
  19   3   7       37.42       33.48     16.54 o 
  20   3   7      135.02      140.14     27.04 o 
  21   3   7      257.34      282.37     25.31 o 
  22   3   7        0.26      -10.66     17.79 o 
  23   3   7      384.15      413.05     33.97 o 
  24   3   7      944.86      972.85     29.58 o 
  25   3   7       93.46       86.13     26.50 o 
  26   3   7      311.56      344.26     29.60 o 
  27   3   7      720.93      669.19     50.93 o 
  28   3   7      335.38      356.82     34.14 o 
  29   3   7       15.34       51.44     32.53 o 
  30   3   7      132.12      222.12     35.29 o 
  31   3   7      960.71      907.29     51.22 o 
  32   3   7      378.51      406.01     35.97 o 
   1   4   7     1456.32     1520.23     27.26 o 
   2   4   7      205.81      193.76     15.75 o 
   3   4   7      792.63      892.85     21.14 o 
   4   4   7      813.12      803.75     19.25 o 
   5   4   7      121.45      126.70     14.82 o 
   6   4   7      551.89      567.84     17.37 o 
   7   4   7      190.18      177.39     17.28 o 
   8   4   7     1976.51     2064.81     32.20 o 
   9   4   7       43.17        8.60     16.39 o 
  10   4   7      168.67      205.64     15.45 o 
  11   4   7      240.52      294.18     17.46 o 
  12   4   7     1393.85     1433.87     34.89 o 
  13   4   7      731.16      740.16     22.00 o 
  14   4   7      348.07      388.91     18.10 o 
  15   4   7     1136.31     1066.70     24.40 o 
  16   4   7      640.52      579.17     22.17 o 
  17   4   7       18.30       17.59     16.39 o 
  18   4   7       35.75       40.86     24.28 o 
  19   4   7      867.20      825.36     21.98 o 
  20   4   7      263.42      189.14     25.87 o 
  21   4   7      156.64      122.19     24.34 o 
  22   4   7      204.45      190.32     20.25 o 
  23   4   7        7.63      -11.87     25.62 o 
  24   4   7       52.62       34.79     26.31 o 
  25   4   7      576.77      559.60     31.21 o 
  26   4   7      194.69      189.48     29.84 o 
  27   4   7       97.78       60.55     29.96 o 
  28   4   7      212.57      217.71     32.77 o 
  29   4   7      593.33      550.96     42.62 o 
  30   4   7       69.38       73.98     34.33 o 
  31   4   7       33.31       11.49     33.44 o 
   1   5   7      290.44      299.62     18.93 o 
   2   5   7      199.90      287.84     32.96 o 
   3   5   7      210.67      187.86     17.19 o 
   4   5   7      742.89      692.20     29.41 o 
   5   5   7     1073.96     1203.50     27.82 o 
   6   5   7       27.33       23.23     15.98 o 
   7   5   7      751.84      772.62     22.44 o 
   8   5   7      154.64      134.59     17.55 o 
   9   5   7     1411.52     1469.41     30.25 o 
  10   5   7       16.05       -2.34     20.17 o 
  11   5   7       97.15      133.59     21.06 o 
  12   5   7      138.99      147.03     26.20 o 
  13   5   7      212.82      244.43     21.15 o 
  14   5   7      502.23      491.86     24.14 o 
  15   5   7      304.68      303.92     20.37 o 
  16   5   7      544.67      515.35     22.80 o 
  17   5   7      103.83      114.57     19.68 o 
  18   5   7      128.29       88.61     20.26 o 
  19   5   7     1060.41     1005.53     30.07 o 
  20   5   7      649.96      639.88     25.70 o 
  21   5   7      404.59      401.40     28.43 o 
  22   5   7      163.50      112.40     27.91 o 
  23   5   7       16.20       23.80     27.47 o 
  24   5   7      544.46      498.32     30.64 o 
  25   5   7       38.03       65.23     28.41 o 
  26   5   7      272.13      341.98     31.93 o 
  27   5   7        4.91      -14.86     42.19 o 
  28   5   7      272.61      283.65     33.13 o 
  29   5   7      311.20      357.84     48.66 o 
  30   5   7      123.32      145.14     35.79 o 
   1   6   7     1361.89     1391.79     34.48 o 
   2   6   7      234.37      272.22     21.82 o 
   3   6   7      474.75      462.09     21.34 o 
   4   6   7      220.44      227.72     20.91 o 
   5   6   7      562.93      538.80     22.89 o 
   6   6   7      775.47      846.38     26.36 o 
   7   6   7     1059.18     1133.36     29.03 o 
   8   6   7      200.98      173.99     19.10 o 
   9   6   7      350.82      318.53     20.21 o 
  10   6   7      609.68      606.96     26.07 o 
  11   6   7      466.85      469.15     29.66 o 
  12   6   7       39.08       -2.32     22.25 o 
  13   6   7      534.03      557.67     26.04 o 
  14   6   7      896.91      882.42     32.14 o 
  15   6   7       28.98       28.28     25.51 o 
  16   6   7       25.50       34.75     25.07 o 
  17   6   7      126.67      159.77     28.29 o 
  18   6   7      784.20      778.50     35.56 o 
  19   6   7      663.74      723.38     34.77 o 
  20   6   7       20.17       52.79     31.23 o 
  21   6   7      141.96      140.74     31.41 o 
  22   6   7      213.47      260.13     34.57 o 
  23   6   7      840.27      817.72     47.35 o 
  24   6   7      291.26      297.98     32.83 o 
  25   6   7      174.75      223.89     33.79 o 
  26   6   7      569.89      514.93     34.77 o 
  27   6   7      112.84      143.39     34.06 o 
  28   6   7       21.83       38.96     38.29 o 
   1   7   7       39.70       70.08     28.29 o 
   2   7   7      638.17      639.92     32.86 o 
   3   7   7      172.97      220.70     26.04 o 
   4   7   7      685.07      637.19     28.17 o 
   5   7   7       75.44       85.42     28.75 o 
   6   7   7     1850.08     1841.48     56.48 o 
   7   7   7     1598.70     1654.89     44.93 o 
   8   7   7      594.91      593.28     30.00 o 
   9   7   7      352.96      385.24     31.44 o 
  10   7   7      974.24      989.36     34.22 o 
  11   7   7     1370.77     1278.33     37.79 o 
  12   7   7      346.82      332.41     30.87 o 
  13   7   7       36.27       27.88     30.12 o 
  14   7   7      438.81      431.00     33.57 o 
  15   7   7      366.67      346.75     32.37 o 
  16   7   7       76.08      148.48     36.05 o 
  17   7   7      262.28      208.14     36.41 o 
  18   7   7     1477.76     1423.23     74.29 o 
  19   7   7       36.42       13.28     35.24 o 
  20   7   7       63.22       37.23     32.77 o 
  21   7   7      232.33      315.45     32.67 o 
  22   7   7       33.57       44.53     33.18 o 
  23   7   7      112.81       80.25     34.96 o 
  24   7   7        9.58       23.06     32.83 o 
  25   7   7      244.89      227.73     36.90 o 
  26   7   7      182.56      234.07     36.31 o 
   1   8   7       62.55       60.83     31.71 o 
   2   8   7      126.90      116.28     33.47 o 
   3   8   7      468.81      362.88     35.12 o 
   4   8   7      318.32      306.26     32.18 o 
   5   8   7      298.55      308.99     32.51 o 
   6   8   7      289.92      352.31     41.02 o 
   7   8   7      119.58      100.84     32.25 o 
   8   8   7      224.08      262.47     31.74 o 
   9   8   7      196.98      193.39     31.92 o 
  10   8   7     1142.49     1114.61     39.35 o 
  11   8   7      398.92      457.07     34.94 o 
  12   8   7      300.93      244.41     34.23 o 
  13   8   7      434.36      342.82     35.11 o 
  14   8   7      232.54      231.57     35.32 o 
  15   8   7      167.07      155.27     38.99 o 
  16   8   7     1000.33     1052.29     44.81 o 
  17   8   7      221.10      266.09     39.97 o 
  18   8   7      212.37      212.17     40.43 o 
  19   8   7       20.11      -34.61     41.98 o 
  20   8   7      146.47      159.44     37.48 o 
  21   8   7      254.43      230.50     40.24 o 
  22   8   7      111.15       92.54     35.20 o 
  23   8   7      101.65       59.70     51.25 o 
   1   9   7     1293.61     1204.30     45.10 o 
   2   9   7      295.66      311.09     38.73 o 
   3   9   7        8.41       -5.31     37.11 o 
   4   9   7       91.47       88.94     36.34 o 
   5   9   7      331.75      352.77     43.03 o 
   6   9   7      459.44      453.17     45.56 o 
   7   9   7      366.04      315.36     38.60 o 
   8   9   7      392.28      471.78     40.87 o 
   9   9   7      466.30      447.96     45.76 o 
  10   9   7      107.98      105.36     55.97 o 
  11   9   7       34.94       45.45     53.46 o 
  12   9   7      112.67      204.42     43.71 o 
  13   9   7      172.02      182.33     39.84 o 
  14   9   7        1.60      -46.63     46.63 o 
  15   9   7      245.24      196.51     47.58 o 
  16   9   7      659.95      666.94     47.59 o 
  17   9   7      103.09       83.77     46.65 o 
  18   9   7      276.28      362.23     49.39 o 
  19   9   7      193.15      215.42     46.23 o 
  20   9   7       73.86      109.39     46.07 o 
   1  10   7        4.91      -11.96     40.66 o 
   2  10   7      185.32       74.01     40.99 o 
   3  10   7      116.06      173.02     41.26 o 
   4  10   7       53.70       76.69     39.63 o 
   5  10   7       71.67       42.82     45.23 o 
   6  10   7       29.03       82.40     52.17 o 
   7  10   7      696.30      706.62     48.64 o 
   8  10   7      419.11      479.22     48.96 o 
   9  10   7      288.53      310.85     46.45 o 
  10  10   7       75.91       50.69     45.38 o 
  11  10   7      121.68      140.95     47.32 o 
  12  10   7       32.91      121.63     50.96 o 
  13  10   7       68.05       94.72     49.05 o 
  14  10   7      338.76      367.32     52.88 o 
  15  10   7      403.24      372.70     52.78 o 
   1  11   7       44.23       64.66     45.92 o 
   2  11   7       34.64      -34.00     45.21 o 
   3  11   7      105.92       49.59     47.69 o 
   4  11   7       16.27        5.11     45.91 o 
   5  11   7       62.34      124.75     46.01 o 
   6  11   7       46.70       76.10     47.74 o 
   0   0   8     7552.86     6922.91     88.62 o 
   2   0   8    10236.33    10809.60     93.24 o 
   4   0   8    15183.13    15563.44    122.65 o 
   6   0   8      492.97      519.65     18.06 o 
   8   0   8     2393.53     2367.35     39.69 o 
  10   0   8      785.01      821.62     22.29 o 
  12   0   8      135.62      157.01     20.78 o 
  14   0   8      853.56      924.41     29.65 o 
  16   0   8       58.54       25.32     21.21 o 
  18   0   8      109.73       86.95     39.73 o 
  20   0   8     1458.79     1602.20     48.91 o 
  22   0   8     3317.59     3134.64     57.13 o 
  24   0   8      694.07      707.63     39.05 o 
  26   0   8     1249.44     1230.86     52.05 o 
  28   0   8       50.28      -38.90     39.48 o 
  30   0   8      130.22       67.74     46.68 o 
  32   0   8      558.05      511.10     52.49 o 
   0   1   8     6936.11     7403.74     67.02 o 
   1   1   8     1423.07     1583.00     20.27 o 
   2   1   8     1271.58     1401.52     19.44 o 
   3   1   8     4490.43     4567.98     31.82 o 
   4   1   8     2082.10     2161.83     20.72 o 
   5   1   8      402.81      431.57     10.77 o 
   6   1   8      972.29     1082.16     14.14 o 
   7   1   8     2304.73     2296.57     24.14 o 
   8   1   8     1210.12     1240.48     24.51 o 
   9   1   8      189.68      167.03     24.17 o 
  10   1   8     1842.33     1780.52     23.78 o 
  11   1   8      298.12      319.24     12.72 o 
  12   1   8      567.45      471.55     14.83 o 
  13   1   8      422.50      402.75     13.43 o 
  14   1   8     1547.38     1698.37     23.55 o 
  15   1   8      153.28      169.48     14.14 o 
  16   1   8      350.26      332.87     12.98 o 
  17   1   8      166.14      168.61     11.39 o 
  18   1   8      218.76      220.47     12.83 o 
  19   1   8      336.81      394.90     15.35 o 
  20   1   8       93.39      110.89     22.18 o 
  21   1   8       96.45       86.10     18.16 o 
  22   1   8       49.09       30.23     25.38 o 
  23   1   8      819.55      865.15     26.42 o 
  24   1   8      157.46      144.63     24.66 o 
  25   1   8      218.25      254.62     26.06 o 
  26   1   8      738.11      816.19     33.11 o 
  27   1   8      504.59      547.78     30.21 o 
  28   1   8      212.12      185.91     29.81 o 
  29   1   8      124.77      161.71     30.80 o 
  30   1   8      213.42      212.44     33.00 o 
  31   1   8       51.60       91.19     31.00 o 
  32   1   8      368.15      354.57     37.11 o 
  33   1   8       32.52       18.44     34.51 o 
   0   2   8    13625.03    13488.53    123.27 o 
   1   2   8     2630.73     2595.90     24.76 o 
   2   2   8      306.01      249.24     15.87 o 
   3   2   8     2744.86     3038.26     30.63 o 
   4   2   8     1903.43     1920.03     22.39 o 
   5   2   8     3784.03     3960.88     35.48 o 
   6   2   8     4233.00     4675.85     37.95 o 
   7   2   8     1762.32     1688.39     25.13 o 
   8   2   8      328.55      368.04     12.92 o 
   9   2   8      283.45      244.01     16.24 o 
  10   2   8      580.44      603.94     15.00 o 
  11   2   8      831.59      946.53     15.79 o 
  12   2   8     3811.99     3972.04     44.72 o 
  13   2   8      557.05      535.14     20.46 o 
  14   2   8      413.46      411.41     20.52 o 
  15   2   8      586.71      617.98     21.65 o 
  16   2   8      114.99      131.86     20.30 o 
  17   2   8      134.77      152.24     20.24 o 
  18   2   8      100.60      102.62     13.37 o 
  19   2   8      217.48      206.57     13.34 o 
  20   2   8      149.54      172.24     17.04 o 
  21   2   8      507.35      477.97     26.89 o 
  22   2   8      670.12      701.49     23.82 o 
  23   2   8     1474.60     1497.56     33.02 o 
  24   2   8       64.48      113.72     19.26 o 
  25   2   8        2.78      -25.99     25.99 o 
  26   2   8       74.07       86.27     27.11 o 
  27   2   8      242.15      223.30     30.84 o 
  28   2   8      223.79      215.42     36.89 o 
  29   2   8       98.50       95.64     32.42 o 
  30   2   8      623.83      704.57     36.38 o 
  31   2   8      797.46      855.17     69.49 o 
  32   2   8       11.45       11.51     44.40 o 
   0   3   8     5166.53     4685.23     53.24 o 
   1   3   8      548.22      551.74     14.60 o 
   2   3   8      309.44      318.94     14.12 o 
   3   3   8       40.21       44.23     12.98 o 
   4   3   8     6197.79     6605.16     51.69 o 
   5   3   8     2052.46     2084.75     25.27 o 
   6   3   8     2728.96     2707.08     30.63 o 
   7   3   8      655.75      615.40     22.67 o 
   8   3   8      400.88      381.13     15.03 o 
   9   3   8     1779.77     1795.86     31.03 o 
  10   3   8      157.46      163.48     12.70 o 
  11   3   8      744.43      915.01     32.06 o 
  12   3   8      487.27      534.03     15.53 o 
  13   3   8      352.82      338.78     15.13 o 
  14   3   8      620.36      606.17     19.22 o 
  15   3   8      586.15      620.31     25.49 o 
  16   3   8      863.62      870.24     26.49 o 
  17   3   8      259.64      245.19     23.91 o 
  18   3   8      254.28      246.77     28.01 o 
  19   3   8      152.81      142.78     29.18 o 
  20   3   8       26.18       47.38     30.19 o 
  21   3   8      328.63      320.00     16.15 o 
  22   3   8      740.71      759.38     27.07 o 
  23   3   8      990.41      994.33     30.87 o 
  24   3   8       64.86       55.22     35.47 o 
  25   3   8      193.56      195.69     25.64 o 
  26   3   8        7.11      -25.50     25.50 o 
  27   3   8       54.44       58.77     41.58 o 
  28   3   8      257.90      300.21     41.31 o 
  29   3   8      165.94      200.98     45.95 o 
  30   3   8      356.08      430.62     36.03 o 
  31   3   8       65.47       67.06     32.91 o 
  32   3   8      395.52      388.94     36.27 o 
   0   4   8     2116.12     2102.50     57.61 o 
   1   4   8      480.36      502.42     16.11 o 
   2   4   8     1687.94     1662.42     27.13 o 
   3   4   8     2121.28     2217.42     28.51 o 
   4   4   8     2515.81     2615.55     30.75 o 
   5   4   8        5.84       12.28     16.94 o 
   6   4   8     2126.33     2246.33     27.86 o 
   7   4   8      231.99      244.02     16.77 o 
   8   4   8      801.24      846.31     25.52 o 
   9   4   8      570.79      538.76     18.30 o 
  10   4   8      626.91      683.38     20.51 o 
  11   4   8        6.49        0.77     15.30 o 
  12   4   8        0.79        1.84     15.16 o 
  13   4   8      262.53      257.78     17.89 o 
  14   4   8      434.01      421.30     15.46 o 
  15   4   8       41.26       75.30     14.31 o 
  16   4   8      182.67      213.94     17.55 o 
  17   4   8      688.20      686.97     30.29 o 
  18   4   8      737.75      749.94     19.10 o 
  19   4   8      136.82      149.12     15.95 o 
  20   4   8      754.13      803.16     23.19 o 
  21   4   8       17.36       -0.24     19.37 o 
  22   4   8      208.59      206.62     29.13 o 
  23   4   8       49.50       -2.43     18.91 o 
  24   4   8      371.85      344.20     26.07 o 
  25   4   8      685.73      653.30     31.97 o 
  26   4   8       87.50      112.34     26.48 o 
  27   4   8      246.34      208.18     28.11 o 
  28   4   8       11.20        2.35     29.96 o 
  29   4   8      273.55      316.89     31.24 o 
  30   4   8      173.32      204.95     32.21 o 
  31   4   8       54.66      116.17     34.33 o 
   0   5   8     5974.97     6035.47     77.93 o 
   1   5   8     1616.04     1527.58     31.94 o 
   2   5   8      454.80      511.06     21.79 o 
   3   5   8      529.11      591.46     21.42 o 
   4   5   8      930.99      918.31     31.49 o 
   5   5   8     1067.56     1115.31     25.62 o 
   6   5   8      700.38      713.21     21.25 o 
   7   5   8      210.00      219.82     17.30 o 
   8   5   8      115.15       91.16     20.26 o 
   9   5   8      233.26      201.86     21.54 o 
  10   5   8      333.03      336.17     22.01 o 
  11   5   8       28.62       48.56     24.56 o 
  12   5   8     1406.96     1475.91     32.66 o 
  13   5   8      680.05      707.24     22.50 o 
  14   5   8     1275.18     1237.91     39.41 o 
  15   5   8      233.50      220.52     20.77 o 
  16   5   8      172.48      149.09     19.51 o 
  17   5   8      387.82      354.36     21.92 o 
  18   5   8      574.61      601.53     30.74 o 
  19   5   8      107.01      128.17     20.53 o 
  20   5   8      218.79      208.14     34.03 o 
  21   5   8      616.14      657.07     32.45 o 
  22   5   8       60.52       11.60     25.87 o 
  23   5   8       59.39       64.46     27.07 o 
  24   5   8      703.01      702.32     50.12 o 
  25   5   8       89.08       51.22     26.60 o 
  26   5   8        3.04      -28.96     32.33 o 
  27   5   8      247.44      235.08     29.65 o 
  28   5   8       82.18       94.27     36.76 o 
  29   5   8      257.10      266.46     57.82 o 
   0   6   8      928.72      917.74     47.88 o 
   1   6   8     1714.05     1653.43     37.89 o 
   2   6   8      321.58      363.01     24.18 o 
   3   6   8      344.48      321.81     23.15 o 
   4   6   8      103.05      105.67     21.29 o 
   5   6   8      146.85      144.42     21.85 o 
   6   6   8     2399.14     2411.10     38.91 o 
   7   6   8      664.29      614.66     22.57 o 
   8   6   8      472.05      494.53     22.90 o 
   9   6   8      385.79      410.26     23.87 o 
  10   6   8     1275.29     1293.97     31.54 o 
  11   6   8      512.83      512.12     24.28 o 
  12   6   8     1974.10     1951.08     37.06 o 
  13   6   8      630.71      654.33     25.14 o 
  14   6   8      698.86      651.97     34.47 o 
  15   6   8      422.24      419.37     28.83 o 
  16   6   8      287.24      262.83     29.66 o 
  17   6   8       81.35       62.13     27.94 o 
  18   6   8      872.77      897.17     32.57 o 
  19   6   8       29.87        4.97     27.91 o 
  20   6   8      589.89      552.52     33.59 o 
  21   6   8      374.45      344.15     34.57 o 
  22   6   8      145.83      115.69     28.82 o 
  23   6   8       35.92       56.09     31.93 o 
  24   6   8       21.63       -0.74     29.94 o 
  25   6   8       15.02      -18.74     29.88 o 
  26   6   8      190.89      168.38     31.31 o 
  27   6   8      116.07       47.62     46.06 o 
   0   7   8        0.34       12.21     33.63 o 
   1   7   8      837.72      815.81     27.15 o 
   2   7   8       44.13       65.14     27.83 o 
   3   7   8        7.09       13.76     30.46 o 
   4   7   8       41.25       26.53     34.67 o 
   5   7   8      301.25      254.77     30.36 o 
   6   7   8      373.42      400.07     31.58 o 
   7   7   8      567.47      523.72     34.18 o 
   8   7   8      220.82      202.21     31.26 o 
   9   7   8      426.31      401.70     31.22 o 
  10   7   8      539.69      585.11     32.48 o 
  11   7   8      723.19      700.32     35.61 o 
  12   7   8       34.09       74.43     31.99 o 
  13   7   8        6.09        9.55     29.43 o 
  14   7   8      682.88      795.01     36.93 o 
  15   7   8      230.97      274.91     35.21 o 
  16   7   8      373.41      360.81     34.09 o 
  17   7   8        0.26       19.17     37.27 o 
  18   7   8      351.12      333.16     32.42 o 
  19   7   8      228.32      197.93     31.64 o 
  20   7   8      279.80      316.22     35.82 o 
  21   7   8      165.05      159.04     31.54 o 
  22   7   8      339.43      382.18     33.38 o 
  23   7   8       67.58       14.13     32.47 o 
  24   7   8      670.48      698.80     37.15 o 
  25   7   8        8.56       48.46     45.62 o 
   0   8   8      230.34      226.29     47.03 o 
   1   8   8       72.21       22.69     30.50 o 
   2   8   8      786.74      761.62     39.22 o 
   3   8   8      128.77      133.81     35.77 o 
   4   8   8      529.76      623.66     40.82 o 
   5   8   8      118.13      111.66     34.80 o 
   6   8   8      303.13      297.77     38.00 o 
   7   8   8       33.27       80.48     42.44 o 
   8   8   8      276.61      319.31     34.24 o 
   9   8   8     1360.61     1354.31     52.84 o 
  10   8   8      248.76      248.91     34.39 o 
  11   8   8      266.56      239.62     35.24 o 
  12   8   8      101.80      137.48     33.83 o 
  13   8   8       95.53      105.47     31.93 o 
  14   8   8      762.60      807.51     43.15 o 
  15   8   8       28.94       80.89     39.82 o 
  16   8   8       58.00      123.98     38.72 o 
  17   8   8      505.67      498.42     43.78 o 
  18   8   8      118.42      105.26     38.62 o 
  19   8   8      126.07      192.17     42.09 o 
  20   8   8       91.61      133.99     38.97 o 
  21   8   8      123.74      121.41     38.73 o 
  22   8   8       44.19       13.28     39.20 o 
   0   9   8      820.20      916.51     57.35 o 
   1   9   8       27.73       22.25     36.48 o 
   2   9   8       84.87      119.25     38.31 o 
   3   9   8       44.65       -1.22     35.52 o 
   4   9   8      465.49      509.39     39.38 o 
   5   9   8      351.62      273.47     37.98 o 
   6   9   8       85.84       86.26     37.57 o 
   7   9   8      387.10      353.14     40.58 o 
   8   9   8       62.56        3.31     35.49 o 
   9   9   8        8.18        3.82     39.75 o 
  10   9   8      163.43      175.44     43.87 o 
  11   9   8       78.70      133.64     45.33 o 
  12   9   8      560.99      557.80     48.52 o 
  13   9   8      169.45      134.61     45.39 o 
  14   9   8      131.78      157.28     45.94 o 
  15   9   8      295.57      298.53     46.19 o 
  16   9   8      184.35      115.55     49.14 o 
  17   9   8      188.21      195.06     47.65 o 
  18   9   8       22.09        7.26     45.83 o 
  19   9   8      130.63      106.25     57.74 o 
   0  10   8      168.00      105.42     58.98 o 
   1  10   8       27.57       13.57     39.97 o 
   2  10   8      311.94      248.90     41.44 o 
   3  10   8      154.70      124.15     39.36 o 
   4  10   8        1.25       32.08     41.10 o 
   5  10   8      311.40      234.60     55.96 o 
   6  10   8      167.91      137.58     45.14 o 
   7  10   8       64.56      129.79     47.09 o 
   8  10   8       20.90      -20.04     44.97 o 
   9  10   8      131.57      127.43     45.58 o 
  10  10   8       60.26       28.52     50.83 o 
  11  10   8       79.78      167.91     49.60 o 
  12  10   8      173.49      190.40     51.63 o 
  13  10   8      182.61      213.55     54.58 o 
   0  11   8      126.87      255.04    118.34 o 
   1  11   8      131.82       58.40     73.36 o 
   2   0   9     1088.90     1413.15     38.09 o 
   4   0   9      122.76       79.74     24.84 o 
   6   0   9     2621.39     2883.67     33.57 o 
   8   0   9      642.12      559.31     18.92 o 
  10   0   9      843.11      853.66     25.12 o 
  12   0   9     1445.71     1425.35     49.90 o 
  14   0   9     1755.81     1964.31     44.60 o 
  16   0   9      533.52      474.05     27.66 o 
  18   0   9     4128.68     4169.60     62.00 o 
  20   0   9     1514.45     1460.19     40.90 o 
  22   0   9     4807.38     4876.11     72.03 o 
  24   0   9     1035.07     1077.06     46.45 o 
  26   0   9      828.45      782.91     44.17 o 
  28   0   9      214.35      135.74     44.51 o 
  30   0   9      157.83      213.28     44.48 o 
  32   0   9      163.71      251.90     88.60 o 
   1   1   9     1399.01     1532.02     21.30 o 
   2   1   9      758.02      830.55     15.65 o 
   3   1   9     2384.08     2651.41     23.07 o 
   4   1   9      146.81      116.26     10.97 o 
   5   1   9     2474.42     2504.38     22.70 o 
   6   1   9     1407.80     1415.67     32.85 o 
   7   1   9      476.66      437.84     13.12 o 
   8   1   9      149.67      152.76     11.91 o 
   9   1   9      216.74      197.34     14.38 o 
  10   1   9     1909.42     1969.25     24.25 o 
  11   1   9      282.32      234.71     12.64 o 
  12   1   9     1358.92     1360.77     20.87 o 
  13   1   9      562.22      487.70     14.98 o 
  14   1   9      115.49      112.86     13.14 o 
  15   1   9      152.17      165.59     16.42 o 
  16   1   9      339.83      336.02     16.09 o 
  17   1   9      352.47      373.82     16.39 o 
  18   1   9     2122.40     2043.65     33.30 o 
  19   1   9      554.65      571.90     19.50 o 
  20   1   9      337.07      304.04     17.92 o 
  21   1   9     1025.74     1009.93     26.65 o 
  22   1   9      547.78      545.98     21.32 o 
  23   1   9       84.96       96.90     20.15 o 
  24   1   9      585.55      635.56     30.05 o 
  25   1   9      195.66      188.92     24.96 o 
  26   1   9      442.54      467.93     29.90 o 
  27   1   9       75.06       83.78     28.14 o 
  28   1   9      496.30      488.79     31.28 o 
  29   1   9       33.14       29.25     29.53 o 
  30   1   9       86.53       84.02     32.03 o 
  31   1   9      102.83       49.56     33.24 o 
  32   1   9      456.36      382.14     37.57 o 
   1   2   9       84.49      125.51     11.89 o 
   2   2   9      240.04      327.45     13.32 o 
   3   2   9     1015.14     1079.86     20.50 o 
   4   2   9      567.23      521.56     13.98 o 
   5   2   9       22.11        4.12     11.68 o 
   6   2   9      262.68      264.90     13.58 o 
   7   2   9     1282.29     1166.85     20.62 o 
   8   2   9     2961.20     3059.52     30.23 o 
   9   2   9      181.58      190.89     16.12 o 
  10   2   9      248.76      222.75     12.46 o 
  11   2   9      813.10      722.48     23.01 o 
  12   2   9      154.09      142.82     19.07 o 
  13   2   9     1717.47     1754.08     24.41 o 
  14   2   9      446.50      442.80     21.35 o 
  15   2   9      192.15      210.62     22.09 o 
  16   2   9      472.49      505.72     22.29 o 
  17   2   9      183.82      167.92     21.51 o 
  18   2   9      108.89      112.23     22.09 o 
  19   2   9       26.90       90.59     27.47 o 
  20   2   9      186.29      219.08     21.33 o 
  21   2   9      983.59     1008.16     22.73 o 
  22   2   9      509.74      507.16     21.46 o 
  23   2   9      249.14      293.63     18.69 o 
  24   2   9      777.95      687.09     24.53 o 
  25   2   9      823.24      822.04     30.84 o 
  26   2   9      149.34      135.39     27.00 o 
  27   2   9      120.89       92.26     27.10 o 
  28   2   9       73.83       56.55     30.32 o 
  29   2   9      205.97      208.32     32.06 o 
  30   2   9       46.30      138.54     52.99 o 
  31   2   9      186.01      218.72     32.23 o 
  32   2   9       19.89      -32.26     32.26 o 
   1   3   9      815.13      742.76     16.18 o 
   2   3   9      799.20      817.99     20.85 o 
   3   3   9      103.12       68.76     15.16 o 
   4   3   9      866.17      834.39     18.81 o 
   5   3   9     1847.25     2000.72     31.08 o 
   6   3   9      413.73      426.96     15.81 o 
   7   3   9      547.51      628.97     17.04 o 
   8   3   9     1421.16     1464.99     27.26 o 
   9   3   9      154.28      171.75     14.49 o 
  10   3   9      797.21      859.17     19.73 o 
  11   3   9      974.37      947.17     25.15 o 
  12   3   9       69.62       48.44     14.80 o 
  13   3   9      619.70      580.22     19.67 o 
  14   3   9      409.82      429.18     18.01 o 
  15   3   9      460.00      422.74     24.82 o 
  16   3   9      501.02      452.82     25.06 o 
  17   3   9      549.94      565.73     28.83 o 
  18   3   9      402.38      530.47     35.31 o 
  19   3   9       79.04       40.36     32.00 o 
  20   3   9      625.06      681.17     36.26 o 
  21   3   9       64.36       50.41     31.97 o 
  22   3   9      106.98       98.29     32.89 o 
  23   3   9      108.95       80.10     34.23 o 
  24   3   9        2.00       48.83     43.24 o 
  25   3   9      187.72      192.17     23.54 o 
  26   3   9        7.40       15.71     21.71 o 
  27   3   9      123.08      118.52     24.46 o 
  28   3   9      182.67      177.68     26.03 o 
  29   3   9      475.74      483.91     30.44 o 
  30   3   9      698.45      882.17     39.76 o 
  31   3   9      183.50      157.59     30.66 o 
   1   4   9      587.87      671.69     18.07 o 
   2   4   9      566.40      530.79     18.47 o 
   3   4   9      623.46      650.26     18.77 o 
   4   4   9      183.45      239.35     15.08 o 
   5   4   9       65.61       51.99     14.93 o 
   6   4   9     1104.79     1077.73     33.27 o 
   7   4   9      937.59      890.06     21.94 o 
   8   4   9      232.53      221.17     18.51 o 
   9   4   9       22.60       41.75     16.40 o 
  10   4   9      391.39      410.75     17.52 o 
  11   4   9      119.42       97.01     17.95 o 
  12   4   9       62.49       79.45     16.03 o 
  13   4   9      797.42      842.02     50.84 o 
  14   4   9      138.26      161.66     14.81 o 
  15   4   9      699.36      719.65     23.14 o 
  16   4   9      198.16      199.28     14.98 o 
  17   4   9     1219.08     1192.73     29.69 o 
  18   4   9      342.76      357.59     34.71 o 
  19   4   9      131.21      127.91     32.18 o 
  20   4   9      957.67      872.09     40.18 o 
  21   4   9      383.62      373.09     39.23 o 
  22   4   9      141.99       74.24     33.60 o 
  23   4   9      530.51      578.23     56.12 o 
  24   4   9       70.50       34.67     40.19 o 
  25   4   9       39.16      102.70     41.06 o 
  26   4   9       34.24       22.93     41.21 o 
  27   4   9      362.32      306.86     41.78 o 
  28   4   9       19.40       31.87     24.18 o 
  29   4   9       97.84      172.29     26.06 o 
  30   4   9       64.39      140.94     49.27 o 
   1   5   9      234.80      236.08     20.73 o 
   2   5   9      334.94      280.73     20.83 o 
   3   5   9      468.17      444.86     21.23 o 
   4   5   9      515.98      549.44     27.19 o 
   5   5   9      639.59      623.82     19.75 o 
   6   5   9      963.90      960.75     24.00 o 
   7   5   9      100.27      117.31     16.76 o 
   8   5   9      616.20      686.84     23.90 o 
   9   5   9      180.27      155.23     21.63 o 
  10   5   9      373.38      385.71     21.26 o 
  11   5   9      314.66      321.47     21.07 o 
  12   5   9       74.05       57.70     18.35 o 
  13   5   9       35.24       27.55     18.93 o 
  14   5   9      171.94      161.27     19.77 o 
  15   5   9      152.70      174.74     19.68 o 
  16   5   9      328.59      353.62     21.90 o 
  17   5   9       31.79       36.76     19.14 o 
  18   5   9     1129.74     1128.69     27.36 o 
  19   5   9       83.67       82.46     24.21 o 
  20   5   9      409.53      405.25     20.66 o 
  21   5   9      128.82      168.69     28.69 o 
  22   5   9      122.54       50.32     22.05 o 
  23   5   9       87.81      135.75     31.30 o 
  24   5   9      158.56      184.20     33.66 o 
  25   5   9        9.35       17.57     40.41 o 
  26   5   9      103.42      106.69     27.42 o 
  27   5   9      105.43       92.90     44.13 o 
  28   5   9       71.55       54.09     44.45 o 
   1   6   9      131.38      117.27     22.46 o 
   2   6   9     1390.03     1364.98     33.38 o 
   3   6   9      126.27      142.08     21.43 o 
   4   6   9     1397.23     1214.15     29.82 o 
   5   6   9      431.81      437.34     23.04 o 
   6   6   9      757.83      724.12     27.15 o 
   7   6   9      314.06      292.84     25.08 o 
   8   6   9      922.40      820.65     29.69 o 
   9   6   9      960.59      970.27     27.49 o 
  10   6   9       62.11      108.93     24.76 o 
  11   6   9      219.76      206.54     31.39 o 
  12   6   9      190.43      164.45     27.53 o 
  13   6   9      287.69      303.91     28.71 o 
  14   6   9      172.35      201.62     29.09 o 
  15   6   9     1411.67     1407.28     38.94 o 
  16   6   9      599.53      652.14     33.58 o 
  17   6   9      305.27      269.51     30.86 o 
  18   6   9      260.21      284.87     29.28 o 
  19   6   9      420.71      428.38     31.61 o 
  20   6   9      124.92      173.47     30.77 o 
  21   6   9      568.74      583.61     32.51 o 
  22   6   9      102.12       81.17     28.76 o 
  23   6   9      483.31      481.01     31.34 o 
  24   6   9      261.12      273.21     33.58 o 
  25   6   9      327.07      327.87     29.54 o 
  26   6   9       33.70       39.76     39.69 o 
  27   6   9      191.93      200.31     38.54 o 
   1   7   9        4.35      -11.68     29.54 o 
   2   7   9      765.03      777.23     35.55 o 
   3   7   9      104.99      101.05     27.58 o 
   4   7   9      388.88      397.93     37.18 o 
   5   7   9      844.54      804.48     33.67 o 
   6   7   9       62.11       67.05     31.24 o 
   7   7   9     1120.77     1129.57     39.18 o 
   8   7   9      491.98      535.95     31.74 o 
   9   7   9      100.97       71.03     36.48 o 
  10   7   9      488.51      477.78     32.80 o 
  11   7   9      161.08      177.79     42.94 o 
  12   7   9     1012.80     1017.10     37.43 o 
  13   7   9     1371.80     1287.01     41.34 o 
  14   7   9      557.59      579.17     35.62 o 
  15   7   9       35.05       43.87     32.06 o 
  16   7   9      163.82      130.94     30.62 o 
  17   7   9       46.10       38.51     32.71 o 
  18   7   9      572.97      626.87     46.15 o 
  19   7   9       15.93       47.10     32.13 o 
  20   7   9      468.74      415.33     33.98 o 
  21   7   9      141.76      134.02     33.00 o 
  22   7   9      136.80      171.78     33.41 o 
  23   7   9       47.78       32.05     31.56 o 
  24   7   9      444.47      394.50     41.10 o 
   1   8   9      108.54      143.05     36.38 o 
   2   8   9      312.33      280.52     32.77 o 
   3   8   9       27.98       56.52     36.14 o 
   4   8   9       16.18       10.67     36.20 o 
   5   8   9      864.28      873.45     39.82 o 
   6   8   9      991.57      962.95     45.75 o 
   7   8   9      427.42      427.39     41.48 o 
   8   8   9      632.05      620.12     39.00 o 
   9   8   9       97.34       91.56     38.67 o 
  10   8   9       81.68      109.79     48.20 o 
  11   8   9      534.37      509.20     39.32 o 
  12   8   9        2.09       16.73     39.59 o 
  13   8   9      308.26      299.38     63.84 o 
  14   8   9      537.06      482.38     48.93 o 
  15   8   9      121.52      188.78     46.89 o 
  16   8   9       81.52       98.46     39.23 o 
  17   8   9      127.63       96.53     40.93 o 
  18   8   9      929.21      872.10     41.98 o 
  19   8   9      177.80      196.32     39.27 o 
  20   8   9       23.97       -2.70     35.90 o 
  21   8   9       61.79       45.50     39.27 o 
   1   9   9       25.18       38.60     38.00 o 
   2   9   9      220.85      258.17     43.92 o 
   3   9   9       64.84       68.92     37.63 o 
   4   9   9      447.68      368.15     41.17 o 
   5   9   9       33.97      100.17     39.84 o 
   6   9   9      216.21      235.70     48.42 o 
   7   9   9       22.29       13.95     42.67 o 
   8   9   9      392.78      331.78     38.63 o 
   9   9   9      102.55      127.91     40.47 o 
  10   9   9      182.65      187.78     52.85 o 
  11   9   9      273.30      320.86     68.75 o 
  12   9   9       75.50       88.15     45.13 o 
  13   9   9      102.87      133.41     44.00 o 
  14   9   9      155.75      108.64     45.96 o 
  15   9   9      194.10      200.80     49.49 o 
  16   9   9      204.54      109.33     47.61 o 
  17   9   9      194.90      195.15     48.79 o 
   1  10   9       19.39       -3.61     39.50 o 
   2  10   9       78.38       68.61     40.21 o 
   3  10   9       37.72       65.20     50.41 o 
   4  10   9      258.78      268.59     47.35 o 
   5  10   9       57.94       64.41     40.89 o 
   6  10   9      110.29      126.39     45.98 o 
   7  10   9      163.57      212.78     46.17 o 
   8  10   9       35.20        9.52     51.02 o 
   9  10   9       34.13      -25.51     49.45 o 
  10  10   9      266.29      191.48     52.12 o 
  11  10   9       98.31      122.02     53.03 o 
  12  10   9       54.69       77.14     52.31 o 
   0   0  10    24651.65    25958.52    348.17 o 
   2   0  10     3374.22     3840.30     40.88 o 
   4   0  10      859.97      782.90     23.04 o 
   6   0  10     4251.94     4445.48     46.18 o 
   8   0  10       39.31       17.26     14.87 o 
  10   0  10      395.28      395.76     18.69 o 
  12   0  10     1364.40     1394.61     30.24 o 
  14   0  10      502.66      459.71     24.65 o 
  16   0  10     1189.02     1168.95     36.09 o 
  18   0  10     2763.19     2570.55     48.15 o 
  20   0  10      517.73      467.61     27.54 o 
  22   0  10      626.59      583.38     37.71 o 
  24   0  10      124.82       75.38     34.32 o 
  26   0  10     1600.69     1398.33     52.41 o 
  28   0  10      321.65      335.31     43.84 o 
  30   0  10      493.58      474.50     48.41 o 
   0   1  10     1743.82     1769.12     28.41 o 
   1   1  10     1545.78     1492.97     23.33 o 
   2   1  10      328.40      377.45     12.41 o 
   3   1  10      276.27      275.51     13.61 o 
   4   1  10     1028.31      941.92     16.92 o 
   5   1  10     6006.75     6358.72     41.72 o 
   6   1  10     3816.82     3901.57     31.83 o 
   7   1  10     1488.85     1519.87     20.74 o 
   8   1  10      108.45       87.18     12.30 o 
   9   1  10      393.11      362.43     13.33 o 
  10   1  10      134.03      178.05     13.90 o 
  11   1  10      581.54      614.83     16.55 o 
  12   1  10      839.18      852.89     18.45 o 
  13   1  10     1380.89     1294.60     21.26 o 
  14   1  10      157.46      166.31     12.72 o 
  15   1  10      454.27      440.04     17.04 o 
  16   1  10     1055.41     1101.38     26.34 o 
  17   1  10     2089.87     2087.39     27.34 o 
  18   1  10      428.37      398.80     22.78 o 
  19   1  10     1264.63     1229.71     25.60 o 
  20   1  10      184.42      230.97     18.97 o 
  21   1  10     1675.86     1599.26     31.31 o 
  22   1  10       12.61        4.08     18.91 o 
  23   1  10      456.24      502.43     39.29 o 
  24   1  10      218.97      183.92     24.40 o 
  25   1  10       40.16       25.80     24.01 o 
  26   1  10      178.57      114.12     26.64 o 
  27   1  10       95.32       85.70     27.51 o 
  28   1  10      207.12      236.40     30.72 o 
  29   1  10      246.75      194.91     31.49 o 
  30   1  10      142.56      125.28     31.38 o 
  31   1  10      170.03      144.29     41.67 o 
   0   2  10     1001.79      903.17     22.10 o 
   1   2  10     1373.42     1465.73     20.07 o 
   2   2  10      767.05      795.86     15.31 o 
   3   2  10      885.37      855.67     26.08 o 
   4   2  10      356.25      371.80     13.88 o 
   5   2  10     1007.30      944.92     18.52 o 
   6   2  10       30.80       26.23     11.59 o 
   7   2  10     1146.04     1068.29     20.31 o 
   8   2  10      271.57      281.55     19.69 o 
   9   2  10      566.02      586.64     17.46 o 
  10   2  10       21.20       30.22     12.58 o 
  11   2  10     1029.79     1074.16     21.60 o 
  12   2  10      668.93      672.69     18.20 o 
  13   2  10     1858.07     1711.23     29.52 o 
  14   2  10      636.23      633.45     17.51 o 
  15   2  10       51.65       49.07     15.67 o 
  16   2  10     1793.69     1780.23     47.06 o 
  17   2  10     2448.70     2275.28     46.49 o 
  18   2  10      112.09      174.64     27.87 o 
  19   2  10      126.32       76.85     46.05 o 
  20   2  10      666.66      698.45     34.04 o 
  21   2  10      213.09      186.36     31.27 o 
  22   2  10      211.88      228.39     30.36 o 
  23   2  10       40.06       68.50     20.69 o 
  24   2  10       14.84        9.85     25.06 o 
  25   2  10        7.47       33.00     22.93 o 
  26   2  10       69.31       64.56     27.93 o 
  27   2  10      121.29      202.40     43.83 o 
  28   2  10      257.96      285.42     29.91 o 
  29   2  10      286.66      270.27     40.01 o 
  30   2  10       18.85      -25.74     51.59 o 
  31   2  10        5.03       -2.23     30.49 o 
   0   3  10      958.09     1090.49     30.47 o 
   1   3  10      434.26      495.09     16.23 o 
   2   3  10      510.68      455.36     18.52 o 
   3   3  10     2482.54     2552.96     29.36 o 
   4   3  10      387.06      406.18     16.35 o 
   5   3  10       43.81       15.65     13.30 o 
   6   3  10      115.84       89.27     17.52 o 
   7   3  10      441.62      488.48     17.75 o 
   8   3  10     1026.33     1054.33     23.68 o 
   9   3  10      147.76      186.53     15.43 o 
  10   3  10      967.36      976.92     21.84 o 
  11   3  10      642.79      594.58     19.21 o 
  12   3  10      319.02      347.66     16.94 o 
  13   3  10       40.87       57.13     12.11 o 
  14   3  10     1532.47     1563.95     25.81 o 
  15   3  10      475.84      563.34     33.14 o 
  16   3  10      757.47      720.93     34.27 o 
  17   3  10      812.55      770.71     37.67 o 
  18   3  10       93.58       83.66     31.20 o 
  19   3  10      101.39      134.80     33.76 o 
  20   3  10      564.86      543.17     36.64 o 
  21   3  10      379.82      360.59     37.21 o 
  22   3  10       74.92       43.69     33.79 o 
  23   3  10      363.35      354.15     34.24 o 
  24   3  10       46.91      104.67     38.92 o 
  25   3  10      372.72      383.73     41.14 o 
  26   3  10      168.27      181.92     38.55 o 
  27   3  10        8.31      -21.07     40.46 o 
  28   3  10      252.73      215.13     46.76 o 
  29   3  10      306.92      360.89     67.91 o 
  30   3  10      404.53      441.56     59.32 o 
   0   4  10      516.80      467.17     25.89 o 
   1   4  10     1003.94      997.30     26.45 o 
   2   4  10       26.73       46.84     17.60 o 
   3   4  10     1078.71     1093.41     25.37 o 
   4   4  10      646.71      625.25     18.05 o 
   5   4  10     1431.07     1353.49     24.49 o 
   6   4  10     1241.18     1260.71     23.32 o 
   7   4  10      128.78      113.55     18.22 o 
   8   4  10      134.74      151.01     17.74 o 
   9   4  10      802.68      816.79     23.73 o 
  10   4  10     2138.24     2273.66     33.39 o 
  11   4  10       47.27       70.34     16.40 o 
  12   4  10      393.55      390.47     20.05 o 
  13   4  10      131.36      138.34     16.11 o 
  14   4  10      235.74      246.27     20.42 o 
  15   4  10      375.74      401.39     27.92 o 
  16   4  10      602.17      601.96     30.39 o 
  17   4  10      527.38      537.19     35.48 o 
  18   4  10      391.94      392.95     37.03 o 
  19   4  10     1039.40     1022.48     38.86 o 
  20   4  10      340.93      346.00     40.82 o 
  21   4  10      476.67      482.39     38.87 o 
  22   4  10      736.12      670.56     38.41 o 
  23   4  10       22.54       -1.22     37.64 o 
  24   4  10       35.28       42.03     38.17 o 
  25   4  10      141.78       75.42     45.07 o 
  26   4  10       35.28      -14.50     43.43 o 
  27   4  10       37.93       79.29     43.20 o 
  28   4  10      258.35      307.32     68.46 o 
  29   4  10      169.65      172.41     52.25 o 
   0   5  10     2940.79     3097.23     64.00 o 
   1   5  10      264.48      268.20     22.19 o 
   2   5  10       84.30      102.87     21.05 o 
   3   5  10       42.35       33.92     19.54 o 
   4   5  10     2974.31     2969.69     40.20 o 
   5   5  10      229.52      206.93     20.47 o 
   6   5  10      606.36      569.89     29.74 o 
   7   5  10      242.98      222.80     21.32 o 
   8   5  10       28.06        2.26     20.15 o 
   9   5  10     1099.38     1155.50     30.73 o 
  10   5  10      668.81      655.05     22.49 o 
  11   5  10        7.07       10.99     18.97 o 
  12   5  10      362.61      418.48     22.21 o 
  13   5  10      383.40      368.55     22.07 o 
  14   5  10      105.04      135.00     25.40 o 
  15   5  10      256.21      274.48     21.10 o 
  16   5  10       29.58       23.69     19.72 o 
  17   5  10     1412.90     1287.53     35.16 o 
  18   5  10      577.62      521.12     22.35 o 
  19   5  10      158.38      155.58     20.76 o 
  20   5  10      720.04      674.09     38.47 o 
  21   5  10       96.37       61.60     42.26 o 
  22   5  10      422.72      330.42     40.56 o 
  23   5  10       25.95      -14.66     43.22 o 
  24   5  10      375.98      388.08     45.08 o 
  25   5  10      539.60      553.36     47.35 o 
  26   5  10      155.38       48.47     42.65 o 
  27   5  10       25.45       61.18     53.10 o 
   0   6  10       29.61       66.52     34.22 o 
   1   6  10      601.45      639.61     29.00 o 
   2   6  10      505.95      452.50     28.93 o 
   3   6  10      337.35      399.99     27.06 o 
   4   6  10     2261.90     2203.24     54.10 o 
   5   6  10      465.21      457.34     29.42 o 
   6   6  10      790.35      822.18     32.72 o 
   7   6  10     1865.46     1872.07     45.06 o 
   8   6  10     1616.25     1665.65     47.40 o 
   9   6  10      617.03      593.54     27.84 o 
  10   6  10      891.75      903.50     31.87 o 
  11   6  10      111.99       81.66     26.74 o 
  12   6  10      346.18      340.91     33.87 o 
  13   6  10      250.56      324.52     34.40 o 
  14   6  10      907.49      885.39     40.14 o 
  15   6  10      198.44      199.22     30.17 o 
  16   6  10     1877.55     1918.31     48.29 o 
  17   6  10      273.89      254.73     41.22 o 
  18   6  10      571.44      604.36     34.17 o 
  19   6  10      163.04      139.45     30.15 o 
  20   6  10      863.69      827.42     37.44 o 
  21   6  10      295.43      311.82     33.73 o 
  22   6  10        5.09      -26.30     44.87 o 
  23   6  10      106.03       61.75     37.94 o 
  24   6  10       44.55      -23.87     70.52 o 
  25   6  10       83.73       75.94     44.03 o 
  26   6  10      101.85       81.98     59.14 o 
   0   7  10     2845.84     2825.22     78.14 o 
   1   7  10      116.49      135.74     32.30 o 
   2   7  10      217.75      226.50     33.18 o 
   3   7  10      181.64      158.76     31.65 o 
   4   7  10      599.57      488.88     38.19 o 
   5   7  10      385.78      448.66     34.13 o 
   6   7  10      143.40      150.86     35.54 o 
   7   7  10       49.64       63.50     32.79 o 
   8   7  10      106.67      177.69     32.41 o 
   9   7  10      548.55      501.64     33.32 o 
  10   7  10       92.74      113.09     30.56 o 
  11   7  10      245.96      280.32     33.79 o 
  12   7  10      703.40      625.38     50.85 o 
  13   7  10       10.65       21.87     32.37 o 
  14   7  10       46.17       49.94     33.15 o 
  15   7  10      436.15      443.83     34.06 o 
  16   7  10      253.59      307.58     32.89 o 
  17   7  10      102.15       93.11     31.31 o 
  18   7  10        6.61        8.74     31.10 o 
  19   7  10       44.48       -5.66     30.14 o 
  20   7  10      109.47       89.24     31.35 o 
  21   7  10      540.13      602.18     35.56 o 
  22   7  10       38.59      -22.26     31.79 o 
  23   7  10       48.15      -26.24     39.13 o 
   0   8  10      137.90       51.21     52.82 o 
   1   8  10       47.91       73.82     35.62 o 
   2   8  10       70.68       65.34     35.15 o 
   3   8  10       68.74      113.70     36.62 o 
   4   8  10        6.79       -4.20     41.08 o 
   5   8  10       22.23        2.64     38.02 o 
   6   8  10      215.42      212.36     34.74 o 
   7   8  10       44.51       45.88     46.43 o 
   8   8  10        9.27       43.17     36.62 o 
   9   8  10        0.49       26.03     37.20 o 
  10   8  10      581.63      644.78     45.41 o 
  11   8  10       16.58      -12.80     40.68 o 
  12   8  10      477.70      538.76     44.45 o 
  13   8  10      297.82      324.90     40.22 o 
  14   8  10      486.19      525.34     44.44 o 
  15   8  10       44.30       46.33     40.95 o 
  16   8  10      110.60       95.25     47.02 o 
  17   8  10      311.90      297.62     43.29 o 
  18   8  10       26.05       35.82     41.19 o 
  19   8  10      178.06      167.31     38.84 o 
  20   8  10       16.03        9.43     38.95 o 
   0   9  10       61.81       66.43     52.36 o 
   1   9  10      102.64       79.50     36.34 o 
   2   9  10      550.73      555.76     41.48 o 
   3   9  10        5.85      -37.93     40.75 o 
   4   9  10      472.42      520.74     42.84 o 
   5   9  10      239.31      266.79     38.86 o 
   6   9  10      269.31      332.37     42.75 o 
   7   9  10      560.79      520.95     39.22 o 
   8   9  10       75.19      127.26     42.87 o 
   9   9  10      263.11      346.84     47.06 o 
  10   9  10      174.98      251.72     48.34 o 
  11   9  10       22.23      103.18     47.59 o 
  12   9  10      156.45      193.14     47.58 o 
  13   9  10      219.72      311.31     50.42 o 
  14   9  10        1.76       79.23     48.66 o 
  15   9  10      122.62      115.18     52.03 o 
  16   9  10      266.71      218.27     49.13 o 
   0  10  10        8.21      -61.84     61.84 o 
   1  10  10      116.29      116.47     43.92 o 
   2  10  10      382.16      384.66     42.97 o 
   3  10  10      472.82      573.57     55.43 o 
   4  10  10       65.55      134.02     41.78 o 
   5  10  10      441.50      548.72     64.29 o 
   6  10  10        2.03      -18.16     48.94 o 
   7  10  10       63.94       94.49     52.37 o 
   8  10  10      167.06      195.07     50.40 o 
   9  10  10      113.78      187.26     52.29 o 
   2   0  11     1722.13     1653.26     30.91 o 
   4   0  11      369.85      462.14     19.88 o 
   6   0  11     4004.14     3970.52     47.58 o 
   8   0  11      488.05      464.20     20.25 o 
  10   0  11      314.68      354.22     16.06 o 
  12   0  11     3802.69     3966.66     52.92 o 
  14   0  11      428.21      415.40     27.18 o 
  16   0  11      107.26      161.18     25.76 o 
  18   0  11     4011.75     3835.70     61.15 o 
  20   0  11     3947.43     3771.82     72.84 o 
  22   0  11      303.92      296.19     61.92 o 
  24   0  11      428.43      373.20     36.44 o 
  26   0  11      578.90      661.35     43.64 o 
  28   0  11      355.18      411.15     43.92 o 
  30   0  11       76.81       78.10     87.56 o 
   1   1  11      777.06      756.13     14.83 o 
   2   1  11       33.69       16.68     10.64 o 
   3   1  11      168.97      149.08     13.25 o 
   4   1  11      424.41      458.05     13.68 o 
   5   1  11      563.90      608.55     13.83 o 
   6   1  11     1383.09     1207.32     20.78 o 
   7   1  11      385.89      366.14     21.69 o 
   8   1  11     1259.25     1339.45     24.61 o 
   9   1  11     1135.26     1226.29     22.36 o 
  10   1  11      366.02      406.10     18.37 o 
  11   1  11      515.58      505.46     15.64 o 
  12   1  11      274.10      322.57     23.91 o 
  13   1  11      437.93      407.22     14.42 o 
  14   1  11       32.19       47.71     14.74 o 
  15   1  11     2220.30     2172.99     31.55 o 
  16   1  11     3113.09     3067.36     34.29 o 
  17   1  11     1887.08     1931.01     27.36 o 
  18   1  11       31.69        4.47     18.31 o 
  19   1  11       50.98      117.76     28.82 o 
  20   1  11      578.91      612.69     21.17 o 
  21   1  11      255.42      270.90     27.94 o 
  22   1  11      593.53      647.77     28.77 o 
  23   1  11      460.84      411.93     24.96 o 
  24   1  11      362.98      341.72     25.02 o 
  25   1  11      229.18      192.57     29.05 o 
  26   1  11      168.70      154.66     26.03 o 
  27   1  11       78.09       95.35     27.21 o 
  28   1  11      144.10      170.62     30.83 o 
  29   1  11       64.80       16.07     29.49 o 
  30   1  11      650.10      722.99     35.46 o 
   1   2  11       18.36       35.73     13.17 o 
   2   2  11      328.59      343.62     13.98 o 
   3   2  11      236.12      205.60     12.19 o 
   4   2  11       20.03       17.98     12.94 o 
   5   2  11     1509.45     1394.72     23.19 o 
   6   2  11     1552.71     1470.92     21.83 o 
   7   2  11       70.55       46.71     14.19 o 
   8   2  11      160.56      184.91     14.68 o 
   9   2  11      296.93      332.71     16.01 o 
  10   2  11      275.39      263.93     16.73 o 
  11   2  11     1199.91     1212.64     25.20 o 
  12   2  11      203.11      194.36     15.62 o 
  13   2  11      508.39      511.37     21.24 o 
  14   2  11        9.59        6.54     15.03 o 
  15   2  11      481.07      568.90     29.84 o 
  16   2  11      263.39      275.60     15.76 o 
  17   2  11      124.25      127.06     18.15 o 
  18   2  11     2733.02     2656.75     49.78 o 
  19   2  11       18.12      -12.20     28.11 o 
  20   2  11      417.99      457.64     32.63 o 
  21   2  11      996.69     1033.48     37.16 o 
  22   2  11      136.10      121.35     31.85 o 
  23   2  11      218.90      269.20     32.06 o 
  24   2  11       75.36       35.72     33.18 o 
  25   2  11       82.50       82.81     36.11 o 
  26   2  11      336.84      354.18     38.46 o 
  27   2  11      272.16      315.93     23.34 o 
  28   2  11       45.86       53.84     36.58 o 
  29   2  11      331.47      357.99     42.53 o 
  30   2  11      205.19      210.33     34.50 o 
   1   3  11      523.01      564.98     17.13 o 
   2   3  11      319.97      317.01     16.98 o 
   3   3  11      371.30      339.89     20.99 o 
   4   3  11      926.05      916.45     20.44 o 
   5   3  11       36.58       66.54     21.56 o 
   6   3  11       76.73       96.76     13.92 o 
   7   3  11     1428.50     1494.10     27.96 o 
   8   3  11       25.43       28.57     17.66 o 
   9   3  11     1169.16     1235.77     26.06 o 
  10   3  11       50.76       60.61     15.67 o 
  11   3  11       63.81       44.16     17.64 o 
  12   3  11      529.91      526.07     20.24 o 
  13   3  11       56.59       43.36     15.12 o 
  14   3  11      199.27      239.56     17.80 o 
  15   3  11       19.40        8.10     34.29 o 
  16   3  11     1034.72      992.34     38.66 o 
  17   3  11      212.59      229.49     35.78 o 
  18   3  11      168.71      105.07     33.38 o 
  19   3  11     1917.81     1788.10     53.07 o 
  20   3  11     1536.82     1580.56     48.67 o 
  21   3  11      303.53      256.93     36.47 o 
  22   3  11      212.90      199.15     38.07 o 
  23   3  11       12.44      -27.00     38.35 o 
  24   3  11       65.55       99.13     41.23 o 
  25   3  11      241.08      305.71     43.26 o 
  26   3  11       23.91       66.63     44.27 o 
  27   3  11       25.91       98.88     40.40 o 
  28   3  11      297.92      295.66     50.94 o 
  29   3  11      245.01      263.73     48.31 o 
   1   4  11      486.81      498.74     20.97 o 
   2   4  11       34.63       36.40     19.34 o 
   3   4  11      295.56      270.15     19.78 o 
   4   4  11        7.79       -3.91     17.93 o 
   5   4  11      805.29      791.75     20.16 o 
   6   4  11      597.42      603.77     19.52 o 
   7   4  11     1482.37     1501.93     30.66 o 
   8   4  11       58.13       39.96     19.51 o 
   9   4  11     2220.59     2281.11     36.17 o 
  10   4  11       79.73       75.58     18.47 o 
  11   4  11      603.62      604.75     24.95 o 
  12   4  11      580.08      570.96     18.77 o 
  13   4  11       42.90       -6.40     18.81 o 
  14   4  11     1468.65     1486.92     30.42 o 
  15   4  11      991.68     1026.14     38.08 o 
  16   4  11      189.92      173.62     18.96 o 
  17   4  11      412.17      389.43     35.98 o 
  18   4  11      300.17      301.72     37.14 o 
  19   4  11      492.75      461.55     38.65 o 
  20   4  11      239.07      257.93     39.23 o 
  21   4  11      263.26      295.70     44.88 o 
  22   4  11     1178.36     1106.22     46.21 o 
  23   4  11      241.05      278.56     41.71 o 
  24   4  11       50.48       69.37     40.48 o 
  25   4  11      133.08      125.02     41.59 o 
  26   4  11       55.13       51.48     42.88 o 
  27   4  11       35.91       39.89     43.43 o 
  28   4  11       18.44       -9.63     47.40 o 
   1   5  11     1919.33     2103.03     48.77 o 
   2   5  11      413.87      493.44     23.27 o 
   3   5  11      480.36      486.16     22.26 o 
   4   5  11     2739.62     2756.25     39.92 o 
   5   5  11     1927.45     1929.82     34.97 o 
   6   5  11      113.07       92.02     19.69 o 
   7   5  11      963.76      951.09     29.79 o 
   8   5  11      198.18      180.86     22.02 o 
   9   5  11      374.02      370.45     23.64 o 
  10   5  11      125.77       89.10     19.80 o 
  11   5  11      181.96      215.12     22.70 o 
  12   5  11      559.94      558.82     24.56 o 
  13   5  11      607.89      628.46     24.52 o 
  14   5  11       76.88       40.54     20.67 o 
  15   5  11      471.65      502.70     27.14 o 
  16   5  11       19.90       13.03     19.58 o 
  17   5  11      299.87      287.52     27.03 o 
  18   5  11      196.06      198.61     18.01 o 
  19   5  11       86.80       91.98     35.63 o 
  20   5  11       51.57       37.66     34.75 o 
  21   5  11      196.83      229.60     41.58 o 
  22   5  11       32.73      -34.14     43.80 o 
  23   5  11      269.27      344.92     47.06 o 
  24   5  11      394.68      401.72     48.89 o 
  25   5  11      147.89      148.52     49.04 o 
  26   5  11       48.62       59.20     42.41 o 
   1   6  11     1249.14     1233.56     41.81 o 
   2   6  11      357.35      316.28     32.79 o 
   3   6  11      141.80      165.51     31.55 o 
   4   6  11      379.26      441.24     33.94 o 
   5   6  11      144.45      136.16     31.05 o 
   6   6  11     2184.57     2331.60     49.87 o 
   7   6  11      198.13      196.04     27.84 o 
   8   6  11      617.43      680.90     36.18 o 
   9   6  11      171.51      185.51     36.82 o 
  10   6  11      496.67      501.43     31.84 o 
  11   6  11      680.53      674.90     34.47 o 
  12   6  11      247.49      251.10     29.80 o 
  13   6  11       48.53       56.45     28.80 o 
  14   6  11      315.58      332.79     31.96 o 
  15   6  11      203.11      229.10     29.73 o 
  16   6  11      190.45      191.40     29.64 o 
  17   6  11      385.61      370.32     31.38 o 
  18   6  11      249.74      232.36     28.51 o 
  19   6  11      235.75      242.55     32.85 o 
  20   6  11       92.52      111.62     26.57 o 
  21   6  11      364.84      313.74     36.58 o 
  22   6  11      256.65      232.50     45.56 o 
  23   6  11      203.81      204.87     47.79 o 
  24   6  11      163.33      126.12     46.51 o 
   1   7  11        4.68      -34.18     34.18 o 
   2   7  11      249.80      287.14     32.68 o 
   3   7  11      426.61      470.39     35.42 o 
   4   7  11      164.62      146.61     32.76 o 
   5   7  11      119.28      206.75     37.39 o 
   6   7  11     1151.96     1238.69     45.63 o 
   7   7  11      156.69      212.30     38.44 o 
   8   7  11     1170.51     1241.84     49.38 o 
   9   7  11      114.93       97.21     47.39 o 
  10   7  11      248.56      284.65     44.11 o 
  11   7  11      635.05      649.02     39.63 o 
  12   7  11      288.67      256.00     37.98 o 
  13   7  11        3.60       48.77     35.21 o 
  14   7  11       11.18       35.93     35.24 o 
  15   7  11       67.07       76.55     35.04 o 
  16   7  11      329.58      422.91     37.21 o 
  17   7  11       52.99       72.90     35.26 o 
  18   7  11        2.45      -20.25     34.80 o 
  19   7  11       85.13       88.31     34.30 o 
  20   7  11      382.47      423.32     38.52 o 
  21   7  11       64.09       76.17     32.72 o 
  22   7  11       18.79      -28.34     29.30 o 
   1   8  11      378.72      270.80     35.97 o 
   2   8  11      138.55      139.58     37.23 o 
   3   8  11      131.10      145.91     40.74 o 
   4   8  11      702.02      736.94     52.48 o 
   5   8  11      473.98      446.72     40.94 o 
   6   8  11      291.58      294.21     46.35 o 
   7   8  11     1920.24     1815.52     53.44 o 
   8   8  11       22.71       76.26     44.56 o 
   9   8  11      171.09      124.44     41.27 o 
  10   8  11       66.63       42.67     39.42 o 
  11   8  11      187.98      201.35     41.93 o 
  12   8  11      196.17      277.92     40.53 o 
  13   8  11       99.65       29.37     38.67 o 
  14   8  11      145.68       47.39     41.58 o 
  15   8  11        0.68       10.51     43.97 o 
  16   8  11      186.26      156.00     39.02 o 
  17   8  11       18.47       44.14     39.27 o 
  18   8  11      340.06      369.55     39.97 o 
  19   8  11      470.19      471.89     44.16 o 
   1   9  11      157.90      153.14     39.99 o 
   2   9  11       54.01       25.86     53.45 o 
   3   9  11        7.45      -39.56     39.56 o 
   4   9  11       74.58       38.81     40.60 o 
   5   9  11      318.23      322.70     42.03 o 
   6   9  11       46.49       85.58     43.19 o 
   7   9  11      218.75      318.55     44.84 o 
   8   9  11      490.30      446.65     45.57 o 
   9   9  11       24.39      -16.79     39.73 o 
  10   9  11       72.21       70.81     49.88 o 
  11   9  11      119.19       13.01     47.79 o 
  12   9  11      124.86      165.19     67.23 o 
  13   9  11      120.59       44.54     55.60 o 
  14   9  11      270.69      314.96     50.03 o 
   1  10  11      114.83       52.12     42.49 o 
   2  10  11      143.73      163.18     42.73 o 
   3  10  11        4.28       11.43     40.69 o 
   4  10  11       84.13       97.65     46.88 o 
   5  10  11      318.81      443.79     48.38 o 
   6  10  11      314.46      284.30     55.88 o 
   0   0  12      230.47      218.85     42.71 o 
   2   0  12     1467.76     1461.99     31.35 o 
   4   0  12      789.84      812.46     23.14 o 
   6   0  12     4172.81     4216.83     51.05 o 
   8   0  12     2088.72     2171.02     37.00 o 
  10   0  12     2390.57     2379.89     39.60 o 
  12   0  12      303.18      347.63     21.59 o 
  14   0  12     1315.72     1252.22     30.70 o 
  16   0  12      960.65      972.15     37.58 o 
  18   0  12      465.30      454.44     37.04 o 
  20   0  12     1405.36     1305.22     51.31 o 
  22   0  12      396.45      354.72     51.03 o 
  24   0  12      633.41      648.31     42.49 o 
  26   0  12       69.27       41.00     38.44 o 
  28   0  12      145.32      232.29     41.95 o 
   0   1  12     1884.47     2035.64     37.55 o 
   1   1  12      697.69      764.18     23.45 o 
   2   1  12      679.68      787.90     16.12 o 
   3   1  12     1223.87     1211.35     21.91 o 
   4   1  12     1469.55     1534.21     22.36 o 
   5   1  12      931.31     1042.29     19.77 o 
   6   1  12      198.50      155.55     13.62 o 
   7   1  12      531.03      511.52     14.25 o 
   8   1  12      418.66      419.89     16.53 o 
   9   1  12      113.88      105.41     17.78 o 
  10   1  12       56.73       51.37     21.49 o 
  11   1  12        8.39       11.52     15.23 o 
  12   1  12       67.06       84.74     16.70 o 
  13   1  12      636.36      644.17     17.53 o 
  14   1  12      221.44      206.93     17.03 o 
  15   1  12      734.35      688.07     19.78 o 
  16   1  12     1149.11     1109.10     30.70 o 
  17   1  12      213.40      219.03     19.97 o 
  18   1  12       98.88      108.55     19.38 o 
  19   1  12      185.67      152.49     21.78 o 
  20   1  12      628.31      672.31     23.95 o 
  21   1  12       16.22       47.05     23.42 o 
  22   1  12      220.64      259.42     24.91 o 
  23   1  12       33.15        5.97     24.12 o 
  24   1  12      945.93      967.73     32.00 o 
  25   1  12      341.83      322.97     26.14 o 
  26   1  12       13.07        8.00     25.67 o 
  27   1  12     1361.52     1343.99     39.00 o 
  28   1  12       49.25       96.81     28.24 o 
  29   1  12       29.35       23.65     27.99 o 
   0   2  12     1224.34     1222.86     29.71 o 
   1   2  12      724.90      725.31     16.33 o 
   2   2  12      529.50      530.07     16.12 o 
   3   2  12      550.85      616.36     16.29 o 
   4   2  12      303.15      291.37     14.94 o 
   5   2  12       38.09       38.12     14.40 o 
   6   2  12     2445.63     2452.32     27.92 o 
   7   2  12     1696.46     1783.64     41.61 o 
   8   2  12       66.30       62.57     15.40 o 
   9   2  12      671.33      656.47     19.56 o 
  10   2  12     1868.44     1841.22     28.35 o 
  11   2  12     1236.39     1170.37     23.66 o 
  12   2  12       22.69        5.38     23.21 o 
  13   2  12      446.97      447.11     18.57 o 
  14   2  12      242.96      212.15     19.28 o 
  15   2  12      427.85      473.04     18.07 o 
  16   2  12      315.33      273.11     16.68 o 
  17   2  12       83.25      101.90     21.19 o 
  18   2  12      150.93      158.49     22.88 o 
  19   2  12      134.02       92.46     30.33 o 
  20   2  12      256.10      292.15     34.46 o 
  21   2  12      494.48      509.14     33.92 o 
  22   2  12       15.53        2.56     32.96 o 
  23   2  12      110.83       77.13     50.83 o 
  24   2  12      465.43      363.21     35.39 o 
  25   2  12      284.58      331.79     41.19 o 
  26   2  12      131.60      139.80     36.93 o 
  27   2  12      376.08      335.20     36.74 o 
  28   2  12       62.75      114.01     41.97 o 
  29   2  12      214.78      186.07     45.34 o 
   0   3  12      552.53      603.08     27.09 o 
   1   3  12      471.68      457.38     18.64 o 
   2   3  12      817.05      822.41     24.78 o 
   3   3  12      343.15      358.41     17.67 o 
   4   3  12      732.49      785.40     19.72 o 
   5   3  12     1750.60     1744.55     27.82 o 
   6   3  12      509.34      484.75     19.46 o 
   7   3  12      454.85      479.08     20.25 o 
   8   3  12     2145.41     2202.70     32.18 o 
   9   3  12     1058.67     1038.37     25.12 o 
  10   3  12     1797.94     1793.51     28.75 o 
  11   3  12      323.13      414.45     17.85 o 
  12   3  12     1177.62     1155.43     27.81 o 
  13   3  12      422.52      421.53     28.02 o 
  14   3  12      310.37      289.93     18.43 o 
  15   3  12      790.71      712.20     23.07 o 
  16   3  12      332.28      288.48     19.04 o 
  17   3  12      186.10      168.82     36.37 o 
  18   3  12      644.70      622.13     37.46 o 
  19   3  12       59.77       95.63     35.38 o 
  20   3  12      710.18      730.95     38.82 o 
  21   3  12     1417.79     1404.65     49.83 o 
  22   3  12       58.87       53.54     42.83 o 
  23   3  12      242.95      221.99     38.39 o 
  24   3  12        4.93        4.17     41.80 o 
  25   3  12       87.47      150.23     43.69 o 
  26   3  12      133.45       80.58     45.39 o 
  27   3  12      157.35      183.14     42.51 o 
  28   3  12       86.90       83.73     46.65 o 
   0   4  12      391.47      410.05     44.47 o 
   1   4  12      243.76      209.12     21.21 o 
   2   4  12     1141.77     1111.29     27.98 o 
   3   4  12       89.19       41.42     19.83 o 
   4   4  12      432.19      398.96     20.57 o 
   5   4  12      813.13      852.41     24.89 o 
   6   4  12      387.92      405.54     19.34 o 
   7   4  12      644.92      571.29     21.84 o 
   8   4  12     2124.96     2142.54     35.25 o 
   9   4  12      101.21       95.53     19.07 o 
  10   4  12     1684.78     1740.29     31.41 o 
  11   4  12      208.51      188.11     22.86 o 
  12   4  12      127.81      104.00     21.09 o 
  13   4  12      394.23      404.66     21.61 o 
  14   4  12      572.89      634.23     28.21 o 
  15   4  12     1173.17     1102.47     27.35 o 
  16   4  12        9.62        2.34     15.94 o 
  17   4  12      142.44       35.53     34.51 o 
  18   4  12      336.57      339.93     36.59 o 
  19   4  12      224.36      215.13     41.33 o 
  20   4  12      163.62      194.33     38.84 o 
  21   4  12       61.05       98.91     47.90 o 
  22   4  12       17.58        9.15     39.84 o 
  23   4  12      464.77      456.49     46.56 o 
  24   4  12       82.55       79.74     46.02 o 
  25   4  12      507.78      556.62     58.34 o 
  26   4  12       15.92       64.69     41.34 o 
  27   4  12      421.93      460.17     45.93 o 
   0   5  12       93.53      143.13     44.24 o 
   1   5  12      279.44      324.17     31.04 o 
   2   5  12     2400.46     2445.49     42.73 o 
   3   5  12      727.35      744.50     27.72 o 
   4   5  12     1126.00     1090.96     35.25 o 
   5   5  12       55.86       60.26     25.61 o 
   6   5  12      299.48      318.19     29.36 o 
   7   5  12     2224.29     2341.24     43.90 o 
   8   5  12     2893.89     2758.30     46.02 o 
   9   5  12        3.19        4.17     24.91 o 
  10   5  12      997.38      914.01     34.35 o 
  11   5  12      161.71      178.33     28.11 o 
  12   5  12       73.13      138.29     28.44 o 
  13   5  12       47.69       61.09     26.51 o 
  14   5  12      159.58      141.53     27.23 o 
  15   5  12      691.62      647.47     28.44 o 
  16   5  12       61.37       80.68     25.44 o 
  17   5  12      283.74      233.73     24.00 o 
  18   5  12      276.85      291.26     36.42 o 
  19   5  12      122.42       98.01     36.75 o 
  20   5  12      443.84      504.99     39.77 o 
  21   5  12        2.21       64.24     41.95 o 
  22   5  12      984.64     1053.36     50.63 o 
  23   5  12       52.88       93.01     43.57 o 
  24   5  12      137.78      205.36     46.51 o 
  25   5  12      205.15      197.93     50.66 o 
   0   6  12     3727.53     3735.40     84.13 o 
   1   6  12      188.37      222.92     34.22 o 
   2   6  12       15.62        2.87     29.44 o 
   3   6  12     1554.24     1601.84     47.27 o 
   4   6  12     1186.88     1313.33     41.11 o 
   5   6  12       12.52       13.89     30.67 o 
   6   6  12      671.77      695.07     36.56 o 
   7   6  12       62.12       13.66     36.12 o 
   8   6  12      498.75      479.66     37.61 o 
   9   6  12       34.36      130.54     47.68 o 
  10   6  12      689.98      667.06     45.26 o 
  11   6  12      202.87      172.80     41.63 o 
  12   6  12       17.72       51.53     30.18 o 
  13   6  12       81.06      104.89     30.29 o 
  14   6  12      702.57      691.32     35.05 o 
  15   6  12      164.15      164.12     30.06 o 
  16   6  12      195.07      235.57     30.37 o 
  17   6  12      240.70      240.82     28.91 o 
  18   6  12       66.59       41.29     32.29 o 
  19   6  12      106.81      106.32     33.19 o 
  20   6  12       46.22        6.87     39.27 o 
  21   6  12       63.22       -3.21     44.85 o 
  22   6  12      111.17      178.73     46.54 o 
  23   6  12       87.59      122.73     45.46 o 
   0   7  12      436.66      447.11     50.46 o 
   1   7  12      134.52      145.66     34.61 o 
   2   7  12      655.83      636.52     38.12 o 
   3   7  12        2.66       -0.45     34.43 o 
   4   7  12      479.42      480.97     37.15 o 
   5   7  12      246.25      290.04     48.35 o 
   6   7  12      901.77      774.69     41.17 o 
   7   7  12      689.36      631.29     38.28 o 
   8   7  12      237.64      235.78     41.34 o 
   9   7  12       61.27       61.81     36.44 o 
  10   7  12      224.53      184.74     43.63 o 
  11   7  12      293.23      216.15     40.30 o 
  12   7  12      231.62      355.39     41.93 o 
  13   7  12       27.66        2.00     34.83 o 
  14   7  12      574.98      599.27     66.95 o 
  15   7  12      187.79      292.50     36.11 o 
  16   7  12      286.32      309.21     39.89 o 
  17   7  12       39.36      -24.23     36.87 o 
  18   7  12      189.09      150.39     36.56 o 
  19   7  12      121.84       57.87     34.11 o 
  20   7  12       35.00       32.72     31.77 o 
  21   7  12        9.84       -0.65     69.93 o 
   0   8  12       16.79      -55.60     55.60 o 
   1   8  12      186.46      167.78     39.65 o 
   2   8  12      302.79      371.66     36.10 o 
   3   8  12      498.25      477.09     40.22 o 
   4   8  12      110.47      147.71     38.51 o 
   5   8  12      468.14      476.76     39.52 o 
   6   8  12      414.66      504.37     44.51 o 
   7   8  12      240.10      208.67     43.33 o 
   8   8  12      577.51      678.13     45.85 o 
   9   8  12      182.34      253.17     40.18 o 
  10   8  12      373.96      411.87     43.59 o 
  11   8  12      177.83      252.71     45.08 o 
  12   8  12      104.54      176.44     45.69 o 
  13   8  12      205.76      231.39     44.15 o 
  14   8  12      245.49      237.40     44.03 o 
  15   8  12      100.55      174.11     44.59 o 
  16   8  12      219.28      169.17     40.70 o 
  17   8  12      227.53      191.05     48.81 o 
   0   9  12      231.29      251.76     61.47 o 
   1   9  12       73.36       63.41     40.41 o 
   2   9  12       29.37       29.11     45.98 o 
   3   9  12       39.16       32.86     39.81 o 
   4   9  12      264.62      238.18     44.97 o 
   5   9  12      252.17      246.34     45.11 o 
   6   9  12      897.69      960.11     55.01 o 
   7   9  12      511.13      534.29     51.64 o 
   8   9  12      131.97      137.00     42.71 o 
   9   9  12       57.10       79.35     42.20 o 
  10   9  12      156.14      158.62     46.77 o 
  11   9  12       12.61       21.00     45.29 o 
  12   9  12        4.77      -19.31     61.60 o 
   2   0  13      454.82      368.02     27.86 o 
   4   0  13     2167.90     2424.84     38.49 o 
   6   0  13      688.92      654.99     22.61 o 
   8   0  13      225.12      191.04     24.19 o 
  10   0  13      326.00      307.43     25.14 o 
  12   0  13     1561.03     1578.84     36.36 o 
  14   0  13      252.93      225.44     20.89 o 
  16   0  13      221.03      318.94     35.35 o 
  18   0  13     1290.22     1260.24     47.23 o 
  20   0  13     1472.11     1610.91     52.17 o 
  22   0  13      594.86      553.67     57.46 o 
  24   0  13      371.18      272.95     39.43 o 
  26   0  13      261.39      238.26     48.88 o 
  28   0  13      424.96      368.43     44.72 o 
   1   1  13       71.19       63.57     15.59 o 
   2   1  13      386.02      394.12     16.73 o 
   3   1  13      240.70      254.89     15.93 o 
   4   1  13     2518.35     2637.25     30.18 o 
   5   1  13      147.53      150.36     14.85 o 
   6   1  13      278.88      210.66     18.78 o 
   7   1  13     2535.29     2595.85     29.25 o 
   8   1  13      631.76      653.15     18.51 o 
   9   1  13      303.20      311.18     16.27 o 
  10   1  13      303.17      268.54     15.24 o 
  11   1  13       32.29       19.88     18.03 o 
  12   1  13       92.44       74.63     18.27 o 
  13   1  13      396.05      418.72     20.09 o 
  14   1  13     2483.59     2613.92     35.82 o 
  15   1  13     1140.17     1112.60     25.82 o 
  16   1  13       16.42       -4.13     20.91 o 
  17   1  13      530.71      502.98     32.75 o 
  18   1  13     1313.39     1296.01     40.52 o 
  19   1  13      533.43      481.33     28.59 o 
  20   1  13      272.59      315.16     25.20 o 
  21   1  13       55.31      106.80     23.73 o 
  22   1  13      562.77      493.89     31.77 o 
  23   1  13       52.43       14.73     24.84 o 
  24   1  13       27.82       12.40     24.14 o 
  25   1  13       41.06       96.78     25.29 o 
  26   1  13      304.34      296.65     28.32 o 
  27   1  13       29.10       19.99     33.22 o 
  28   1  13       70.37       58.90     45.32 o 
   1   2  13      198.33      218.72     15.70 o 
   2   2  13      103.26      101.11     16.98 o 
   3   2  13        9.61      -12.67     15.59 o 
   4   2  13      924.51      919.14     19.13 o 
   5   2  13      615.56      589.99     17.30 o 
   6   2  13      503.50      513.13     16.73 o 
   7   2  13     1091.52     1067.07     22.95 o 
   8   2  13      167.47      189.78     19.34 o 
   9   2  13     4419.87     4445.80     44.32 o 
  10   2  13      182.33      185.03     19.72 o 
  11   2  13       19.13       20.81     18.80 o 
  12   2  13      912.57      851.45     23.55 o 
  13   2  13      696.35      700.48     23.73 o 
  14   2  13       69.45       56.55     18.14 o 
  15   2  13      190.56      206.79     24.76 o 
  16   2  13        4.56       36.61     16.90 o 
  17   2  13      163.94      117.92     27.77 o 
  18   2  13     1173.73     1094.63     26.33 o 
  19   2  13      299.41      320.57     17.96 o 
  20   2  13      431.58      415.77     35.27 o 
  21   2  13      302.13      354.86     34.03 o 
  22   2  13      187.60      138.58     49.15 o 
  23   2  13       56.24        9.75     33.75 o 
  24   2  13      225.33      208.35     34.77 o 
  25   2  13      154.20       18.01     38.63 o 
  26   2  13       79.22      101.26     43.51 o 
  27   2  13       18.45       44.69     39.18 o 
  28   2  13      120.55      156.62     44.87 o 
   1   3  13       71.42       67.22     18.02 o 
   2   3  13      232.09      208.40     18.06 o 
   3   3  13       59.69       50.62     17.95 o 
   4   3  13     2576.33     2432.15     33.06 o 
   5   3  13      301.82      282.85     16.69 o 
   6   3  13      104.04      108.83     19.30 o 
   7   3  13      259.78      260.43     19.33 o 
   8   3  13      701.05      741.83     20.67 o 
   9   3  13       44.86       51.06     17.97 o 
  10   3  13      222.50      187.78     21.29 o 
  11   3  13      212.54      203.17     24.57 o 
  12   3  13     1217.24     1224.55     29.41 o 
  13   3  13      393.87      404.95     21.94 o 
  14   3  13      717.36      757.32     26.28 o 
  15   3  13     1286.89     1312.44     28.23 o 
  16   3  13      565.60      571.02     23.51 o 
  17   3  13      277.27      297.98     34.83 o 
  18   3  13       91.99       30.51     35.59 o 
  19   3  13      120.64      102.55     37.04 o 
  20   3  13      230.37      282.59     37.52 o 
  21   3  13       13.16       30.70     37.17 o 
  22   3  13      128.78      149.79     37.45 o 
  23   3  13      460.40      447.62     38.91 o 
  24   3  13      279.70      277.96     43.27 o 
  25   3  13       17.65       58.08     42.40 o 
  26   3  13      210.31      234.49     43.72 o 
  27   3  13      176.47      191.84     48.25 o 
   1   4  13     1740.16     1739.00     42.64 o 
   2   4  13      228.93      183.14     24.92 o 
   3   4  13     1901.90     1949.17     40.79 o 
   4   4  13      478.42      453.62     25.57 o 
   5   4  13     1402.77     1243.75     34.40 o 
   6   4  13     1148.88     1236.28     33.58 o 
   7   4  13      567.82      540.49     27.17 o 
   8   4  13      187.08      185.99     25.02 o 
   9   4  13     1463.87     1345.44     40.57 o 
  10   4  13      226.48      256.82     27.25 o 
  11   4  13     1556.94     1581.85     42.30 o 
  12   4  13       38.72       43.29     24.87 o 
  13   4  13      372.39      391.06     33.25 o 
  14   4  13      116.66      130.12     30.45 o 
  15   4  13      992.45     1073.28     28.21 o 
  16   4  13      189.09      186.81     18.19 o 
  17   4  13       44.48       71.56     36.19 o 
  18   4  13      847.35      794.69     40.40 o 
  19   4  13       69.96       57.04     38.65 o 
  20   4  13       74.30       20.20     37.75 o 
  21   4  13      147.37      154.44     39.18 o 
  22   4  13       62.22       87.40     41.23 o 
  23   4  13      258.99      173.58     44.44 o 
  24   4  13      250.35      358.75     51.62 o 
  25   4  13       16.93      -35.53     49.61 o 
  26   4  13       21.16      -37.54     74.98 o 
   1   5  13      132.85      144.45     30.67 o 
   2   5  13       13.71       16.89     32.08 o 
   3   5  13      567.10      597.09     33.94 o 
   4   5  13       83.69       68.76     31.44 o 
   5   5  13      804.62      762.82     35.37 o 
   6   5  13      534.51      519.79     34.52 o 
   7   5  13      404.71      412.93     30.98 o 
   8   5  13      750.83      788.47     42.44 o 
   9   5  13      816.70      768.20     35.71 o 
  10   5  13      238.35      237.88     32.85 o 
  11   5  13      420.12      457.26     31.57 o 
  12   5  13      359.74      391.80     33.82 o 
  13   5  13      449.90      513.66     29.93 o 
  14   5  13       95.39       82.78     29.55 o 
  15   5  13      402.44      416.23     29.02 o 
  16   5  13       77.10      102.90     26.07 o 
  17   5  13       11.45       21.36     24.46 o 
  18   5  13      320.37      414.36     40.23 o 
  19   5  13      140.22      228.83     38.63 o 
  20   5  13      276.62      296.46     41.89 o 
  21   5  13      214.99      186.94     44.19 o 
  22   5  13      100.35       75.36     43.79 o 
  23   5  13       37.02        3.35     45.43 o 
  24   5  13      114.93      127.07     45.22 o 
   1   6  13      354.35      375.66     34.72 o 
   2   6  13      912.85      770.65     37.27 o 
   3   6  13      582.36      613.33     36.08 o 
   4   6  13      272.86      226.25     32.24 o 
   5   6  13       78.57       50.50     33.02 o 
   6   6  13      241.58      315.50     47.00 o 
   7   6  13      779.21      789.35     39.13 o 
   8   6  13      813.77      791.39     39.82 o 
   9   6  13      952.80      970.43     40.62 o 
  10   6  13      414.08      465.71     38.40 o 
  11   6  13      195.01      210.10     33.19 o 
  12   6  13      166.90      206.65     41.75 o 
  13   6  13      120.06      118.25     31.76 o 
  14   6  13      789.62      699.36     36.25 o 
  15   6  13      116.88      143.95     31.55 o 
  16   6  13      310.07      292.45     31.86 o 
  17   6  13       61.22       75.02     30.41 o 
  18   6  13      554.59      566.60     31.88 o 
  19   6  13      293.76      315.12     30.72 o 
  20   6  13      166.58      102.55     49.01 o 
  21   6  13        3.22      -54.12     54.12 o 
  22   6  13      507.85      551.21     56.73 o 
   1   7  13      125.45      118.13     36.39 o 
   2   7  13      168.92      176.41     41.09 o 
   3   7  13       60.06       33.62     34.55 o 
   4   7  13      153.90      168.95     33.82 o 
   5   7  13      121.72       41.25     42.51 o 
   6   7  13      116.43      241.53     40.99 o 
   7   7  13      156.02      118.28     43.26 o 
   8   7  13      343.34      328.24     39.73 o 
   9   7  13       36.58       32.77     38.90 o 
  10   7  13       54.98       85.01     48.04 o 
  11   7  13      659.21      586.83     37.21 o 
  12   7  13      166.78      162.04     34.84 o 
  13   7  13      286.89      263.55     34.41 o 
  14   7  13       30.33       66.29     37.04 o 
  15   7  13      391.42      424.74     36.06 o 
  16   7  13      576.62      573.48     39.70 o 
  17   7  13      176.94      123.46     37.62 o 
  18   7  13      233.86      278.01     35.04 o 
  19   7  13      115.16      147.85     33.76 o 
   1   8  13      517.24      422.55     40.64 o 
   2   8  13       26.90       -3.97     38.24 o 
   3   8  13      402.24      390.01     41.54 o 
   4   8  13       68.05       54.50     44.11 o 
   5   8  13       66.72        9.17     39.48 o 
   6   8  13      196.13      103.84     42.08 o 
   7   8  13       12.24       -6.51     53.50 o 
   8   8  13      141.54      180.46     43.57 o 
   9   8  13      336.70      192.87     43.55 o 
  10   8  13      216.64      200.38     44.41 o 
  11   8  13      556.64      525.27     58.07 o 
  12   8  13       15.96       66.09     44.12 o 
  13   8  13      400.29      329.56     40.53 o 
  14   8  13      301.62      435.39     42.55 o 
  15   8  13       48.58       34.12     40.16 o 
   1   9  13      351.66      273.93     55.64 o 
   2   9  13      114.38      113.88     46.15 o 
   3   9  13        1.88        0.57     42.66 o 
   4   9  13      435.06      423.59     45.33 o 
   5   9  13      133.91      235.92     47.31 o 
   6   9  13      190.20      168.00     50.25 o 
   7   9  13       16.13      -34.02     45.47 o 
   8   9  13      149.97      134.68     45.03 o 
   0   0  14     2013.82     1992.72     86.98 o 
   2   0  14      762.22      811.15     29.53 o 
   4   0  14       89.71       85.86     20.71 o 
   6   0  14     1153.51     1060.92     30.15 o 
   8   0  14       66.86       47.51     24.11 o 
  10   0  14     1692.72     1797.05     47.14 o 
  12   0  14     1296.78     1277.56     41.80 o 
  14   0  14      701.94      692.99     39.43 o 
  16   0  14      509.69      506.19     39.45 o 
  18   0  14      142.33      120.55     38.02 o 
  20   0  14     1000.14      966.11     54.46 o 
  22   0  14      324.26      334.82     40.24 o 
  24   0  14      494.55      538.28     43.24 o 
  26   0  14      116.49       88.95     39.21 o 
   0   1  14       97.65      131.17     25.58 o 
   1   1  14      350.81      368.90     17.23 o 
   2   1  14      217.76      241.83     16.83 o 
   3   1  14      227.41      235.49     19.13 o 
   4   1  14       63.42       61.71     15.36 o 
   5   1  14      996.36      986.66     20.44 o 
   6   1  14      953.19      961.52     20.48 o 
   7   1  14      302.74      278.23     18.62 o 
   8   1  14      442.27      424.06     20.16 o 
   9   1  14      207.02      187.08     19.31 o 
  10   1  14       88.56       71.27     17.80 o 
  11   1  14      181.36      132.90     26.07 o 
  12   1  14      298.23      325.37     26.75 o 
  13   1  14       61.05       80.20     22.38 o 
  14   1  14      900.41      875.03     25.71 o 
  15   1  14      217.31      225.23     25.27 o 
  16   1  14      454.82      526.40     28.36 o 
  17   1  14      867.25      861.53     36.03 o 
  18   1  14      134.88       94.37     25.51 o 
  19   1  14      579.32      636.59     34.84 o 
  20   1  14      234.32      277.13     26.75 o 
  21   1  14      701.67      724.67     29.80 o 
  22   1  14      342.20      340.37     27.90 o 
  23   1  14       50.06       66.84     24.86 o 
  24   1  14       11.68      -27.84     27.84 o 
  25   1  14      526.75      573.85     28.53 o 
  26   1  14      253.17      253.85     26.70 o 
  27   1  14      101.38       54.01     26.48 o 
   0   2  14      385.64      305.68     23.95 o 
   1   2  14      435.72      375.00     16.74 o 
   2   2  14      830.50      869.48     21.33 o 
   3   2  14      599.76      686.08     21.22 o 
   4   2  14       31.84       19.23     17.76 o 
   5   2  14      446.76      389.59     18.96 o 
   6   2  14     2055.59     2161.78     32.06 o 
   7   2  14      590.35      602.37     23.66 o 
   8   2  14       87.22       78.49     20.30 o 
   9   2  14     4059.72     4126.33     48.43 o 
  10   2  14       81.81       80.87     21.31 o 
  11   2  14     1256.94     1210.58     30.62 o 
  12   2  14      264.30      249.00     22.77 o 
  13   2  14     1221.45     1224.37     35.45 o 
  14   2  14     1100.42     1071.95     30.20 o 
  15   2  14      481.76      460.46     23.53 o 
  16   2  14      239.84      274.80     36.63 o 
  17   2  14       96.89      131.48     28.28 o 
  18   2  14      999.20     1016.69     31.37 o 
  19   2  14      517.96      564.53     27.14 o 
  20   2  14       74.71       74.15     35.46 o 
  21   2  14      886.87      846.62     38.57 o 
  22   2  14      171.95      150.05     35.77 o 
  23   2  14      120.20       83.98     46.87 o 
  24   2  14       44.60       22.52     34.32 o 
  25   2  14      225.69      167.90     39.06 o 
  26   2  14        1.88       44.10     37.90 o 
   0   3  14       46.45       22.73     37.51 o 
   1   3  14     1319.70     1294.62     59.89 o 
   2   3  14      160.74      108.14     25.36 o 
   3   3  14      231.04      260.39     23.51 o 
   4   3  14     4314.34     4387.91     50.72 o 
   5   3  14       78.46       84.78     21.77 o 
   6   3  14       36.06       18.38     21.78 o 
   7   3  14      315.04      340.53     24.05 o 
   8   3  14     1271.68     1199.27     31.31 o 
   9   3  14      184.92      167.10     23.03 o 
  10   3  14      950.81      848.80     28.32 o 
  11   3  14      402.66      416.70     24.98 o 
  12   3  14     1004.47     1040.92     29.44 o 
  13   3  14      443.77      480.42     26.31 o 
  14   3  14      646.41      574.99     24.97 o 
  15   3  14      142.69       97.13     22.92 o 
  16   3  14       51.91       18.01     23.26 o 
  17   3  14      208.73      196.15     23.20 o 
  18   3  14      417.87      416.63     35.29 o 
  19   3  14     1011.90     1077.36     43.10 o 
  20   3  14      127.23      189.48     37.71 o 
  21   3  14       81.33       69.63     37.25 o 
  22   3  14      223.36      321.93     39.57 o 
  23   3  14       45.76       11.31     40.62 o 
  24   3  14       20.85       28.62     44.19 o 
  25   3  14      100.69      123.36     42.31 o 
   0   4  14      818.00      842.42     43.94 o 
   1   4  14     1433.13     1435.71     39.21 o 
   2   4  14       82.32       62.29     25.58 o 
   3   4  14      379.21      318.38     27.50 o 
   4   4  14      270.10      248.45     28.08 o 
   5   4  14       61.68       27.85     28.50 o 
   6   4  14       52.78       11.93     29.36 o 
   7   4  14      226.22      277.32     32.43 o 
   8   4  14     1467.67     1446.71     40.89 o 
   9   4  14       71.97       20.41     29.04 o 
  10   4  14      344.70      331.51     31.75 o 
  11   4  14        7.19       -2.23     25.59 o 
  12   4  14      649.70      642.29     30.93 o 
  13   4  14      564.31      547.13     29.82 o 
  14   4  14        6.91      -24.50     26.96 o 
  15   4  14      231.68      214.27     26.71 o 
  16   4  14      742.09      650.80     31.50 o 
  17   4  14       33.63      -22.67     35.84 o 
  18   4  14      241.96      157.46     38.41 o 
  19   4  14      413.05      545.69     45.47 o 
  20   4  14       50.95       55.25     39.87 o 
  21   4  14       82.02       43.95     39.34 o 
  22   4  14      669.45      629.00     46.28 o 
  23   4  14      316.03      390.80     73.34 o 
  24   4  14       20.38       43.78     44.78 o 
   0   5  14      274.04      249.21     50.18 o 
   1   5  14       64.15       86.68     32.01 o 
   2   5  14      552.81      588.93     31.95 o 
   3   5  14       40.73       46.66     30.23 o 
   4   5  14      990.96     1027.00     37.14 o 
   5   5  14      326.76      333.67     33.53 o 
   6   5  14       81.60       86.47     35.80 o 
   7   5  14      221.62      187.73     33.41 o 
   8   5  14      492.47      492.97     34.76 o 
   9   5  14      759.88      767.94     35.83 o 
  10   5  14      130.81      116.53     43.99 o 
  11   5  14      592.05      687.58     42.22 o 
  12   5  14       71.46       89.00     37.51 o 
  13   5  14       10.96        9.91     30.09 o 
  14   5  14      189.94      192.37     31.13 o 
  15   5  14      204.17      219.03     29.87 o 
  16   5  14      230.89      211.29     37.13 o 
  17   5  14      335.34      386.40     29.97 o 
  18   5  14      143.96      147.85     42.67 o 
  19   5  14      106.95       23.26     64.91 o 
  20   5  14      140.46      125.39     45.34 o 
  21   5  14      240.74      178.26     55.20 o 
  22   5  14       19.39        2.31     49.49 o 
   0   6  14      709.13      699.92     54.30 o 
   1   6  14       33.58       69.54     34.71 o 
   2   6  14     1087.78     1068.72     39.67 o 
   3   6  14       12.18       40.39     35.66 o 
   4   6  14      102.11       54.99     39.03 o 
   5   6  14      126.91      155.24     62.01 o 
   6   6  14       12.53      -14.87     34.57 o 
   7   6  14      113.61       80.48     34.42 o 
   8   6  14      492.78      482.76     37.23 o 
   9   6  14      234.90      182.10     35.21 o 
  10   6  14      208.36      192.13     35.56 o 
  11   6  14      231.06      198.84     36.81 o 
  12   6  14      416.24      436.66     48.27 o 
  13   6  14        3.94       -6.49     32.10 o 
  14   6  14       45.23       46.89     33.64 o 
  15   6  14      264.01      269.71     35.01 o 
  16   6  14       31.85       35.13     45.61 o 
  17   6  14       13.40        3.03     29.69 o 
  18   6  14       86.09       81.16     27.34 o 
  19   6  14      163.07      157.89     49.24 o 
  20   6  14      167.40      101.93     51.47 o 
   0   7  14      875.40      914.62     57.38 o 
   1   7  14      271.18      336.64     39.70 o 
   2   7  14      101.99      109.23     42.10 o 
   3   7  14      346.47      371.88     42.19 o 
   4   7  14      479.98      488.35     40.66 o 
   5   7  14      198.78      227.74     38.87 o 
   6   7  14       40.68       19.77     41.61 o 
   7   7  14       12.00       43.01     40.56 o 
   8   7  14      644.93      691.84     77.11 o 
   9   7  14      380.13      338.34     39.32 o 
  10   7  14      478.82      509.16     38.44 o 
  11   7  14      103.27      115.14     36.69 o 
  12   7  14        7.18        4.78     42.27 o 
  13   7  14      150.72      135.65     36.98 o 
  14   7  14       79.96      115.00     38.00 o 
  15   7  14       63.59       72.94     34.76 o 
  16   7  14       21.53       16.66     37.89 o 
  17   7  14      116.95      214.34     38.08 o 
   0   8  14      138.69      187.47     71.79 o 
   1   8  14      210.10      163.39     40.78 o 
   2   8  14      227.38      271.47     43.15 o 
   3   8  14       14.35       13.06     43.14 o 
   4   8  14      654.11      675.88     47.01 o 
   5   8  14      487.76      415.77     42.49 o 
   6   8  14       38.11      -19.71     44.80 o 
   7   8  14      202.49      190.54     44.10 o 
   8   8  14      341.97      361.79     45.64 o 
   9   8  14       68.81       86.05     44.69 o 
  10   8  14       44.74       40.44     43.98 o 
  11   8  14      203.40      161.61     40.19 o 
  12   8  14      142.27      148.37     40.48 o 
   0   9  14     1109.12     1156.96     79.79 o 
   1   9  14      392.07      485.34     52.03 o 
   2   9  14      382.26      387.26     52.34 o 
   2   0  15      444.22      423.75     27.44 o 
   4   0  15      356.28      390.75     31.32 o 
   6   0  15     2813.11     2776.88     65.08 o 
   8   0  15      374.79      422.92     32.34 o 
  10   0  15     1853.10     2092.36     49.48 o 
  12   0  15      891.64      833.28     32.44 o 
  14   0  15       11.11       47.75     53.89 o 
  16   0  15      678.36      667.83     42.81 o 
  18   0  15       14.07       91.78     38.19 o 
  20   0  15     1311.79     1292.07     51.88 o 
  22   0  15       36.96       42.81     41.78 o 
  24   0  15      508.07      542.24     51.15 o 
   1   1  15      599.61      596.35     26.45 o 
   2   1  15      358.79      309.77     20.00 o 
   3   1  15       95.98       87.32     20.75 o 
   4   1  15      263.58      230.12     21.72 o 
   5   1  15       42.80       53.63     20.88 o 
   6   1  15      474.05      484.15     33.40 o 
   7   1  15      946.11      984.45     26.66 o 
   8   1  15      845.89      869.51     26.54 o 
   9   1  15      247.40      208.33     21.10 o 
  10   1  15       27.90       39.30     20.35 o 
  11   1  15       23.36        8.76     22.91 o 
  12   1  15        2.76       25.83     21.91 o 
  13   1  15      135.89      111.58     23.64 o 
  14   1  15       31.06       60.93     25.87 o 
  15   1  15      652.47      672.95     39.35 o 
  16   1  15      329.74      312.06     36.04 o 
  17   1  15       87.90       67.20     26.01 o 
  18   1  15     1442.20     1470.85     41.98 o 
  19   1  15      120.51      122.46     31.33 o 
  20   1  15      294.97      294.77     27.20 o 
  21   1  15        0.69       19.23     26.50 o 
  22   1  15       69.04       41.21     26.07 o 
  23   1  15      215.95      221.43     27.19 o 
  24   1  15       79.23       52.45     25.27 o 
  25   1  15       32.14       21.30     30.88 o 
   1   2  15        5.40       11.97     20.97 o 
   2   2  15       61.42       31.14     20.83 o 
   3   2  15      332.95      340.34     23.66 o 
   4   2  15      684.14      681.75     25.48 o 
   5   2  15      114.64      129.95     23.63 o 
   6   2  15      772.19      738.15     29.20 o 
   7   2  15      688.50      755.23     28.35 o 
   8   2  15      576.58      594.74     29.32 o 
   9   2  15     1651.46     1781.59     41.21 o 
  10   2  15      849.87      745.68     27.07 o 
  11   2  15      156.49      139.07     23.99 o 
  12   2  15      112.41      106.41     23.53 o 
  13   2  15      185.30      136.10     23.99 o 
  14   2  15      144.86      104.75     26.52 o 
  15   2  15       99.66      131.63     28.87 o 
  16   2  15      393.16      423.09     27.52 o 
  17   2  15      335.92      322.95     27.45 o 
  18   2  15      244.08      220.63     26.39 o 
  19   2  15       72.52       78.67     23.92 o 
  20   2  15       97.02      116.33     32.89 o 
  21   2  15       28.52       34.40     23.72 o 
  22   2  15       26.36       19.95     37.53 o 
  23   2  15      449.02      505.95     36.53 o 
  24   2  15      310.23      309.98     52.85 o 
  25   2  15      168.63      129.26     39.81 o 
   1   3  15     1061.01     1011.36     33.77 o 
   2   3  15      239.20      250.84     26.98 o 
   3   3  15      679.03      608.15     30.87 o 
   4   3  15      132.36       68.24     25.75 o 
   5   3  15     1451.06     1437.04     40.60 o 
   6   3  15      635.23      639.58     34.39 o 
   7   3  15       33.69       26.49     29.03 o 
   8   3  15       41.40       52.12     25.37 o 
   9   3  15      399.00      423.49     27.83 o 
  10   3  15        5.59       -8.79     25.07 o 
  11   3  15      447.89      329.94     24.92 o 
  12   3  15      111.11      153.44     26.95 o 
  13   3  15     1058.32     1061.78     31.86 o 
  14   3  15      805.87      750.49     31.75 o 
  15   3  15      396.05      480.58     28.54 o 
  16   3  15       49.04       64.95     25.47 o 
  17   3  15      641.71      638.95     31.29 o 
  18   3  15      329.31      366.85     23.63 o 
  19   3  15      176.19      169.17     41.01 o 
  20   3  15      247.82      206.43     40.09 o 
  21   3  15      171.29      139.09     38.71 o 
  22   3  15       91.19       80.95     39.38 o 
  23   3  15      107.57       57.98     46.13 o 
  24   3  15      730.23      728.57     48.47 o 
   1   4  15       53.09       39.97     36.78 o 
   2   4  15      293.87      338.31     31.44 o 
   3   4  15       71.92      116.38     27.84 o 
   4   4  15      538.31      570.13     32.96 o 
   5   4  15      393.22      377.46     31.36 o 
   6   4  15       15.65       24.25     26.67 o 
   7   4  15      702.59      648.88     33.50 o 
   8   4  15       53.34       63.51     28.38 o 
   9   4  15      546.01      623.84     57.11 o 
  10   4  15      188.94      156.21     29.32 o 
  11   4  15      330.90      333.37     31.03 o 
  12   4  15      229.72      272.63     31.91 o 
  13   4  15       43.47       20.49     31.01 o 
  14   4  15      173.63      119.60     32.62 o 
  15   4  15       94.24      103.37     28.61 o 
  16   4  15      340.13      343.36     29.06 o 
  17   4  15      103.20      105.71     25.48 o 
  18   4  15      525.64      517.21     45.03 o 
  19   4  15      224.91      229.24     44.56 o 
  20   4  15       25.58      -39.14     43.52 o 
  21   4  15      199.29      161.07     44.89 o 
  22   4  15       56.83       90.31     48.50 o 
   1   5  15      359.51      339.61     47.47 o 
   2   5  15      638.33      689.34     36.19 o 
   3   5  15      107.22      108.66     35.32 o 
   4   5  15      110.75      148.36     32.98 o 
   5   5  15      546.54      524.66     35.97 o 
   6   5  15     1018.29      980.45     39.96 o 
   7   5  15      146.10      119.09     33.95 o 
   8   5  15      217.09      154.72     33.25 o 
   9   5  15      565.07      554.24     36.80 o 
  10   5  15       11.76        5.38     32.99 o 
  11   5  15      150.07       98.10     39.06 o 
  12   5  15      180.32      197.43     33.51 o 
  13   5  15      265.20      225.63     32.83 o 
  14   5  15      412.21      399.85     34.16 o 
  15   5  15      201.08      166.25     31.57 o 
  16   5  15      305.51      297.74     36.04 o 
  17   5  15      448.87      419.30     50.47 o 
  18   5  15      100.49      169.78     78.08 o 
  19   5  15      128.19      117.77     43.14 o 
  20   5  15       10.52        2.05     57.43 o 
  21   5  15       69.69       24.76    118.83 o 
   1   6  15        6.99       22.84     39.48 o 
   2   6  15      639.76      636.77     43.86 o 
   3   6  15       33.57       63.91     35.57 o 
   4   6  15      257.21      241.93     34.16 o 
   5   6  15       24.44       44.19     34.32 o 
   6   6  15      309.02      261.71     36.50 o 
   7   6  15        1.54      -26.35     36.47 o 
   8   6  15      188.98      185.26     37.72 o 
   9   6  15       53.17        7.96     36.83 o 
  10   6  15        6.01      -12.12     44.06 o 
  11   6  15        5.87      -33.82     33.82 o 
  12   6  15       51.54       70.72     35.07 o 
  13   6  15       32.09        0.89     34.53 o 
  14   6  15       36.02       49.14     34.80 o 
  15   6  15      130.01      165.58     34.84 o 
  16   6  15      196.94      197.14     40.21 o 
  17   6  15      217.28      272.47     47.53 o 
  18   6  15       42.76       86.50     39.02 o 
   1   7  15       65.04      -26.76     58.46 o 
   2   7  15       35.12       61.45     49.60 o 
   3   7  15      197.81      237.19     41.20 o 
   4   7  15      108.69      148.68     41.86 o 
   5   7  15      308.15      331.83     41.95 o 
   6   7  15      181.36      227.18     39.19 o 
   7   7  15      273.23      199.28     38.60 o 
   8   7  15      365.58      272.34     49.53 o 
   9   7  15       30.78      -22.55     35.22 o 
  10   7  15      103.53       77.37     35.86 o 
  11   7  15       17.03      -39.56     39.56 o 
  12   7  15       72.74       53.34     36.49 o 
  13   7  15      163.19      203.00     37.15 o 
  14   7  15      259.21      218.86     54.77 o 
   1   8  15       27.97      -45.66     45.66 o 
   2   8  15      227.12      258.38     49.17 o 
   3   8  15      206.90      253.54     50.73 o 
   4   8  15        5.45       25.69     57.60 o 
   5   8  15       20.42        1.70     45.08 o 
   6   8  15      415.58      531.71     45.73 o 
   7   8  15       38.78      104.85     46.62 o 
   8   8  15       43.17       37.79     44.96 o 
   9   8  15      150.60       46.23     39.84 o 
   0   0  16     1875.84     1921.51     73.43 o 
   2   0  16      846.46      870.73     37.98 o 
   4   0  16      112.80       62.86     30.14 o 
   6   0  16     1641.36     1523.91     47.56 o 
   8   0  16      442.54      474.33     33.02 o 
  10   0  16      663.26      578.05     33.88 o 
  12   0  16      788.60      812.42     44.18 o 
  14   0  16      128.54      208.17     41.87 o 
  16   0  16      276.89      255.75     52.24 o 
  18   0  16      581.00      601.88     43.10 o 
  20   0  16       37.97       10.19     49.08 o 
  22   0  16        8.63      -12.06     37.08 o 
  24   0  16      150.39      142.14     71.47 o 
   0   1  16       65.48      136.73     30.75 o 
   1   1  16      455.25      404.73     24.94 o 
   2   1  16      156.17      179.31     24.80 o 
   3   1  16       43.84       69.38     23.23 o 
   4   1  16      113.38       87.73     23.74 o 
   5   1  16      534.05      490.68     26.46 o 
   6   1  16      411.58      413.64     24.36 o 
   7   1  16       11.94       26.81     22.40 o 
   8   1  16      757.12      719.90     26.89 o 
   9   1  16       31.00        8.83     21.91 o 
  10   1  16       70.97       70.13     21.17 o 
  11   1  16      767.18      760.82     27.54 o 
  12   1  16      218.31      264.43     27.81 o 
  13   1  16      265.51      280.09     29.85 o 
  14   1  16      459.04      461.07     29.97 o 
  15   1  16       18.46       51.76     26.14 o 
  16   1  16      142.07      171.29     28.87 o 
  17   1  16       86.34       96.23     27.93 o 
  18   1  16      208.53      162.23     29.84 o 
  19   1  16      113.15        1.00     27.33 o 
  20   1  16      163.71      200.45     28.59 o 
  21   1  16       51.18       54.52     27.02 o 
  22   1  16      118.11      129.25     27.28 o 
  23   1  16        1.21       -0.43     31.35 o 
  24   1  16      154.76      150.22     53.89 o 
   0   2  16      318.52      301.87     38.37 o 
   1   2  16      195.19      166.65     25.04 o 
   2   2  16       16.30       29.68     23.03 o 
   3   2  16      252.93      251.00     24.21 o 
   4   2  16      298.50      307.43     26.81 o 
   5   2  16      260.89      303.27     26.81 o 
   6   2  16      196.49      230.85     27.34 o 
   7   2  16      215.04      179.18     27.40 o 
   8   2  16      847.82      937.80     31.30 o 
   9   2  16       13.43       13.06     25.86 o 
  10   2  16      333.86      319.83     37.76 o 
  11   2  16      368.23      389.67     27.90 o 
  12   2  16       91.91       40.36     24.84 o 
  13   2  16      107.17       90.05     26.93 o 
  14   2  16       70.63       70.56     28.83 o 
  15   2  16      109.25      107.41     28.46 o 
  16   2  16      144.24      153.54     27.65 o 
  17   2  16      349.35      283.04     28.37 o 
  18   2  16        3.98       12.09     25.49 o 
  19   2  16      276.02      317.98     27.31 o 
  20   2  16      104.84       85.83     24.73 o 
  21   2  16       33.18       26.13     23.02 o 
  22   2  16      225.40      261.70     37.76 o 
  23   2  16       14.97       29.51     38.16 o 
   0   3  16     1465.78     1506.11     75.61 o 
   1   3  16      484.64      475.16     33.55 o 
   2   3  16      472.98      460.47     43.92 o 
   3   3  16     1126.34     1142.16     36.43 o 
   4   3  16     1006.24     1022.06     33.77 o 
   5   3  16      630.60      643.62     32.78 o 
   6   3  16      618.15      671.52     33.16 o 
   7   3  16      285.18      321.87     27.74 o 
   8   3  16       30.24       11.87     27.22 o 
   9   3  16      419.17      413.41     34.20 o 
  10   3  16       85.42       78.75     27.74 o 
  11   3  16      111.13      131.40     27.41 o 
  12   3  16      850.94      846.07     30.48 o 
  13   3  16        9.59       -0.35     29.61 o 
  14   3  16      246.35      213.93     31.11 o 
  15   3  16      120.68      163.73     39.48 o 
  16   3  16      111.69      113.67     28.00 o 
  17   3  16      260.46      243.54     29.11 o 
  18   3  16      121.48      116.43     32.40 o 
  19   3  16       43.68       57.92     40.97 o 
  20   3  16      394.46      428.79     45.65 o 
  21   3  16       58.53       76.71     52.04 o 
  22   3  16       26.88       20.21     53.71 o 
   0   4  16      136.95      180.33     47.86 o 
   1   4  16      127.23      122.63     32.41 o 
   2   4  16      236.97      238.45     34.36 o 
   3   4  16      146.57      107.12     31.13 o 
   4   4  16       25.93       14.72     30.14 o 
   5   4  16      398.45      424.20     33.56 o 
   6   4  16      512.70      469.88     33.58 o 
   7   4  16      190.07      224.33     31.74 o 
   8   4  16       73.13      127.08     31.41 o 
   9   4  16      170.35      134.32     32.15 o 
  10   4  16      325.37      374.27     31.82 o 
  11   4  16      162.80      190.13     29.51 o 
  12   4  16       19.92       -1.94     29.07 o 
  13   4  16      474.05      442.32     30.50 o 
  14   4  16      261.79      347.73     33.51 o 
  15   4  16       46.62       47.94     33.95 o 
  16   4  16       79.78       85.04     30.62 o 
  17   4  16      202.14      230.66     38.09 o 
  18   4  16      209.79      232.88     46.79 o 
  19   4  16       75.48       80.04     43.08 o 
  20   4  16      170.13      149.88     53.90 o 
   0   5  16      733.75      832.81     55.70 o 
   1   5  16       64.27       38.45     35.49 o 
   2   5  16      566.55      617.35     35.63 o 
   3   5  16        8.28        3.97     31.09 o 
   4   5  16      397.45      418.38     33.67 o 
   5   5  16      163.28      144.52     31.70 o 
   6   5  16      596.88      555.34     34.91 o 
   7   5  16      457.14      569.07     47.29 o 
   8   5  16      262.78      265.33     37.81 o 
   9   5  16       46.77       33.29     33.67 o 
  10   5  16      332.66      299.05     33.90 o 
  11   5  16      124.83      123.55     33.94 o 
  12   5  16      412.80      491.45     36.40 o 
  13   5  16      685.19      708.58     36.54 o 
  14   5  16      159.68      150.74     33.08 o 
  15   5  16       71.37       40.35     34.14 o 
  16   5  16      386.05      449.28     32.79 o 
  17   5  16        4.17      -27.45     27.45 o 
  18   5  16        1.12       25.05     45.56 o 
   0   6  16      527.08      530.73     64.66 o 
   1   6  16      197.35      209.09     42.12 o 
   2   6  16      130.00       53.86     39.25 o 
   3   6  16      117.49      147.28     40.71 o 
   4   6  16       17.75        2.58     39.65 o 
   5   6  16       12.19       30.24     40.08 o 
   6   6  16      142.95       81.43     34.28 o 
   7   6  16       14.89       13.28     34.03 o 
   8   6  16      400.22      531.98     38.49 o 
   9   6  16      128.92      135.37     36.77 o 
  10   6  16       57.00       75.28     53.14 o 
  11   6  16      132.14      109.26     37.43 o 
  12   6  16      184.64      161.25     37.40 o 
  13   6  16      106.25       84.34     36.68 o 
  14   6  16      135.20       92.75     35.04 o 
  15   6  16       83.69       99.90     34.84 o 
  16   6  16       43.88       32.68     98.04 o 
   0   7  16      231.37       90.85     70.07 o 
   1   7  16        4.82       50.42     48.49 o 
   2   7  16       28.46       30.82     47.88 o 
   3   7  16        1.75       -4.29     40.89 o 
   4   7  16        5.96      -16.20     37.51 o 
   5   7  16      100.58       94.29     51.17 o 
   6   7  16       67.87       82.31     43.93 o 
   7   7  16       15.43       24.26     39.73 o 
   8   7  16      168.52      247.79     39.98 o 
   9   7  16       48.85       40.88     37.58 o 
  10   7  16       72.37        4.31     38.98 o 
  11   7  16       14.25      -21.82     40.94 o 
   2   0  17       10.72       27.97     32.99 o 
   4   0  17      592.52      473.23     37.91 o 
   6   0  17     2449.52     2519.42     88.90 o 
   8   0  17      608.78      629.03     38.92 o 
  10   0  17      325.13      329.73     46.15 o 
  12   0  17       36.58       65.87     58.71 o 
  14   0  17     1091.41     1052.29     53.39 o 
  16   0  17      348.50      342.18     43.96 o 
  18   0  17      195.39      183.14     60.02 o 
  20   0  17      250.67      305.48     44.51 o 
  22   0  17      112.31       76.58     41.76 o 
   1   1  17      850.27      823.34     30.02 o 
   2   1  17       76.13       79.68     25.09 o 
   3   1  17       89.60       74.37     25.30 o 
   4   1  17      446.15      418.31     26.97 o 
   5   1  17      404.54      411.81     27.85 o 
   6   1  17      549.40      565.84     28.28 o 
   7   1  17        7.64       -7.50     24.82 o 
   8   1  17      209.92      215.64     24.76 o 
   9   1  17      368.34      339.60     26.38 o 
  10   1  17       53.04        7.09     25.77 o 
  11   1  17       94.46       70.09     29.56 o 
  12   1  17       93.13      137.16     30.09 o 
  13   1  17       17.30       13.48     29.26 o 
  14   1  17      188.92      132.26     31.24 o 
  15   1  17      134.84      119.84     29.61 o 
  16   1  17      466.50      494.51     32.85 o 
  17   1  17       42.75       69.25     31.39 o 
  18   1  17      427.77      436.12     32.45 o 
  19   1  17        6.77        8.31     29.30 o 
  20   1  17      184.82      190.09     30.14 o 
  21   1  17       99.87      117.72     38.80 o 
  22   1  17      242.97      219.90     30.69 o 
   1   2  17       57.54       65.24     26.22 o 
   2   2  17        8.88       36.17     25.21 o 
   3   2  17      149.47      136.62     30.32 o 
   4   2  17      468.46      504.99     28.21 o 
   5   2  17      138.12      123.61     28.25 o 
   6   2  17      217.98      236.35     29.74 o 
   7   2  17      538.04      560.76     31.54 o 
   8   2  17       33.85       12.09     26.30 o 
   9   2  17       82.81       60.90     26.62 o 
  10   2  17      161.19      134.85     28.30 o 
  11   2  17      274.54      294.40     34.59 o 
  12   2  17       44.56       37.05     29.83 o 
  13   2  17       10.92      -10.17     30.10 o 
  14   2  17      124.58       64.84     30.39 o 
  15   2  17      196.46      251.25     32.44 o 
  16   2  17       41.29       75.75     29.97 o 
  17   2  17       96.98      121.26     42.87 o 
  18   2  17      939.95      959.31     37.21 o 
  19   2  17      122.25      162.36     28.44 o 
  20   2  17      142.08      167.90     29.07 o 
  21   2  17       39.34       18.07     26.13 o 
   1   3  17       78.65      148.82     35.13 o 
   2   3  17      737.53      717.54     35.67 o 
   3   3  17       38.65       77.72     33.54 o 
   4   3  17      294.42      333.86     33.92 o 
   5   3  17      431.46      459.63     32.36 o 
   6   3  17      960.69      945.96     36.56 o 
   7   3  17      194.97      201.00     37.50 o 
   8   3  17      293.22      230.15     30.42 o 
   9   3  17      141.25       94.58     28.71 o 
  10   3  17       57.99       80.45     27.95 o 
  11   3  17       45.17       50.26     32.23 o 
  12   3  17       41.85       29.00     30.13 o 
  13   3  17      349.33      335.08     32.56 o 
  14   3  17      137.55      114.93     30.09 o 
  15   3  17      184.84      209.91     32.55 o 
  16   3  17      309.69      293.49     31.51 o 
  17   3  17      100.17      136.69     30.16 o 
  18   3  17        4.84      -17.81     31.89 o 
  19   3  17       83.81       48.62     26.87 o 
  20   3  17      125.55      100.05     51.79 o 
   1   4  17      273.77      202.42     35.93 o 
   2   4  17      602.77      512.39     35.52 o 
   3   4  17      490.40      442.15     36.35 o 
   4   4  17      227.67      235.10     36.27 o 
   5   4  17      380.90      376.45     34.95 o 
   6   4  17      183.93      188.23     32.47 o 
   7   4  17      158.71      244.59     33.86 o 
   8   4  17      123.29      139.39     32.54 o 
   9   4  17      116.05       83.07     31.50 o 
  10   4  17      594.58      630.72     37.82 o 
  11   4  17      587.26      579.04     32.86 o 
  12   4  17      141.76      145.58     34.04 o 
  13   4  17      269.93      323.77     36.59 o 
  14   4  17      285.52      328.83     35.16 o 
  15   4  17      181.16      181.51     32.03 o 
  16   4  17       30.21       11.46     30.25 o 
  17   4  17      112.76       77.98     29.77 o 
  18   4  17      181.29      201.75     26.93 o 
   1   5  17       32.91       16.38     38.77 o 
   2   5  17      161.42      238.60     35.68 o 
   3   5  17       92.63      129.64     34.53 o 
   4   5  17      343.18      297.90     37.52 o 
   5   5  17       18.47       31.69     39.56 o 
   6   5  17      289.54      290.52     39.32 o 
   7   5  17       89.61       57.15     37.62 o 
   8   5  17       26.47       51.93     34.27 o 
   9   5  17      258.10      160.06     36.02 o 
  10   5  17       12.44       19.07     34.18 o 
  11   5  17       28.53       45.54     33.51 o 
  12   5  17       10.92       18.08     35.30 o 
  13   5  17      171.51      152.94     35.02 o 
  14   5  17       69.23       74.01     35.10 o 
  15   5  17      182.50      163.03     34.55 o 
  16   5  17       72.98       15.96     33.24 o 
   1   6  17       16.17       -9.84     49.46 o 
   2   6  17      117.75      102.44     36.60 o 
   3   6  17        0.64      -28.08     42.12 o 
   4   6  17       69.63       21.38     50.04 o 
   5   6  17       93.44       61.65     36.76 o 
   6   6  17       53.48       84.28     39.59 o 
   7   6  17       14.63       18.16     40.31 o 
   8   6  17       21.45        5.96     41.39 o 
   9   6  17        6.36       -0.24     40.33 o 
  10   6  17      131.28       76.77     41.34 o 
  11   6  17        2.07      -40.66     45.98 o 
  12   6  17      274.56      190.86     38.45 o 
   1   7  17      231.09      282.70     45.66 o 
   2   7  17       33.03       23.21     39.82 o 
   3   7  17       78.89      137.07     45.40 o 
   4   7  17      188.76      135.62     42.66 o 
   5   7  17       68.64       98.23     40.87 o 
   6   7  17      196.91      228.22     42.81 o 
   0   0  18      219.56      144.63     54.56 o 
   2   0  18       23.00       41.75     36.04 o 
   4   0  18      681.11      700.14     51.17 o 
   6   0  18      159.29      182.31     39.77 o 
   8   0  18       25.75       16.43     35.06 o 
  10   0  18      945.64      891.70     55.93 o 
  12   0  18      123.44      220.69     48.04 o 
  14   0  18      981.61     1022.20     56.74 o 
  16   0  18      569.25      724.89     56.01 o 
  18   0  18      133.49       94.77     55.01 o 
  20   0  18       24.61      -57.43     94.07 o 
   0   1  18      102.23       59.27     41.88 o 
   1   1  18      198.65      184.75     26.15 o 
   2   1  18       34.33        2.73     26.88 o 
   3   1  18      232.84      278.89     27.62 o 
   4   1  18      344.69      248.66     27.63 o 
   5   1  18      134.77      102.88     26.24 o 
   6   1  18      329.73      413.06     31.40 o 
   7   1  18      575.21      643.50     29.64 o 
   8   1  18      123.49      133.71     29.26 o 
   9   1  18      105.15      109.73     31.11 o 
  10   1  18       15.10       20.31     32.61 o 
  11   1  18      135.27      130.45     33.97 o 
  12   1  18      247.72      310.35     35.10 o 
  13   1  18        5.33       13.68     32.65 o 
  14   1  18       83.90       35.71     31.07 o 
  15   1  18      133.71      141.79     35.31 o 
  16   1  18       30.07        6.48     32.53 o 
  17   1  18      200.10      256.48     36.26 o 
  18   1  18       56.38       78.68     34.45 o 
  19   1  18        1.20       11.72     32.39 o 
   0   2  18      233.41      226.81     42.54 o 
   1   2  18       90.78       78.44     31.83 o 
   2   2  18      313.09      309.04     31.20 o 
   3   2  18      216.86      156.11     29.44 o 
   4   2  18      212.65      212.09     29.61 o 
   5   2  18      243.60      233.99     29.96 o 
   6   2  18       63.80       97.52     36.64 o 
   7   2  18      552.86      570.30     33.38 o 
   8   2  18       87.03       71.11     29.52 o 
   9   2  18        7.69       34.30     29.78 o 
  10   2  18      193.67      169.55     34.90 o 
  11   2  18      301.39      281.04     37.27 o 
  12   2  18      349.18      430.77     35.96 o 
  13   2  18      544.45      591.14     36.59 o 
  14   2  18       56.57       -7.87     45.98 o 
  15   2  18      181.93      235.03     35.07 o 
  16   2  18      165.38      116.89     33.25 o 
  17   2  18      279.93      265.71     43.87 o 
  18   2  18       50.98       16.77     31.66 o 
  19   2  18      113.95      127.68     31.97 o 
   0   3  18      136.66       66.65     80.36 o 
   1   3  18      140.98      105.30     33.62 o 
   2   3  18      141.21      135.06     32.30 o 
   3   3  18      465.11      449.96     36.34 o 
   4   3  18      350.64      450.07     33.87 o 
   5   3  18       80.57       72.35     34.36 o 
   6   3  18      313.09      311.28     33.89 o 
   7   3  18       10.21        9.10     33.69 o 
   8   3  18       17.19       33.07     32.76 o 
   9   3  18       77.57      103.44     33.97 o 
  10   3  18      222.44      215.65     34.89 o 
  11   3  18      171.76      190.81     35.97 o 
  12   3  18      414.91      325.82     66.21 o 
  13   3  18      408.23      470.51     39.88 o 
  14   3  18      414.40      433.00     38.68 o 
  15   3  18      336.66      394.82     37.80 o 
  16   3  18      111.18      111.94     35.83 o 
  17   3  18      157.89      203.92     35.25 o 
   0   4  18     1149.93     1277.62     80.34 o 
   1   4  18       55.99       89.57     37.58 o 
   2   4  18        6.99      -28.97     34.49 o 
   3   4  18      191.70      186.86     33.82 o 
   4   4  18      129.66      163.65     35.10 o 
   5   4  18      115.32       99.94     37.39 o 
   6   4  18      567.93      497.61     37.46 o 
   7   4  18      771.23      817.00     39.90 o 
   8   4  18      193.80      151.71     35.81 o 
   9   4  18      210.13      188.95     35.87 o 
  10   4  18       45.42       27.02     36.22 o 
  11   4  18      331.17      362.31     38.99 o 
  12   4  18      257.49      280.69     37.79 o 
  13   4  18       17.02       34.42     37.61 o 
  14   4  18        4.34        4.60     35.24 o 
  15   4  18      116.65       66.08     36.95 o 
   0   5  18      280.80      261.15     57.42 o 
   1   5  18      138.63       77.64     35.85 o 
   2   5  18       24.96       12.02     37.47 o 
   3   5  18       70.00       63.58     35.83 o 
   4   5  18      177.25       97.65     35.88 o 
   5   5  18      198.97      193.08     39.63 o 
   6   5  18       78.45       78.66     36.59 o 
   7   5  18       14.65      -16.72     32.70 o 
   8   5  18       85.18      131.91     41.11 o 
   9   5  18      159.15      213.02     37.14 o 
  10   5  18       12.83       12.83     39.54 o 
  11   5  18       61.08       55.33     40.86 o 
  12   5  18       79.90       51.38     38.70 o 
  13   5  18      106.43       76.17     36.99 o 
   0   6  18        2.25      -43.38     60.93 o 
   1   6  18      120.83       64.65     38.38 o 
   2   6  18       85.77      137.56     41.09 o 
   3   6  18      143.10       70.73     38.02 o 
   4   6  18      187.38      260.67     42.90 o 
   5   6  18       51.38       -2.46     37.32 o 
   6   6  18      158.38      226.19     37.02 o 
   7   6  18       38.95       -0.45     38.11 o 
   8   6  18      143.34      145.51     38.08 o 
   2   0  19      223.79      199.79     41.45 o 
   4   0  19      440.97      310.00     41.60 o 
   6   0  19      260.84      254.11     43.04 o 
   8   0  19       38.44        1.00     47.33 o 
  10   0  19      333.85      275.94     50.93 o 
  12   0  19      130.81      151.20     63.88 o 
  14   0  19       71.27       55.04     47.79 o 
  16   0  19      426.70      485.97     66.46 o 
   1   1  19       21.66       65.39     26.38 o 
   2   1  19      133.11      117.76     27.80 o 
   3   1  19       34.21       33.40     27.37 o 
   4   1  19       92.64       65.63     26.32 o 
   5   1  19      202.98      174.66     29.65 o 
   6   1  19      465.68      500.56     32.94 o 
   7   1  19       79.70       35.66     30.09 o 
   8   1  19      102.40       77.88     32.31 o 
   9   1  19       60.90       93.01     34.18 o 
  10   1  19       24.48      -33.28     33.28 o 
  11   1  19        9.13        4.03     46.80 o 
  12   1  19       62.83       20.29     35.54 o 
  13   1  19       56.95      114.16     40.34 o 
  14   1  19        8.67       50.12     33.80 o 
  15   1  19      199.86      252.39     37.02 o 
  16   1  19       30.30      101.49     48.42 o 
  17   1  19       46.69       16.00     37.32 o 
   1   2  19      324.52      246.32     31.05 o 
   2   2  19      327.49      364.43     31.34 o 
   3   2  19       17.13        0.24     38.69 o 
   4   2  19       38.80       37.22     30.62 o 
   5   2  19      176.93      187.16     37.77 o 
   6   2  19      415.57      397.49     33.62 o 
   7   2  19      164.64      119.19     31.44 o 
   8   2  19      179.62      252.03     34.59 o 
   9   2  19       82.16       82.04     33.39 o 
  10   2  19       29.24       -5.32     34.32 o 
  11   2  19       81.74       36.37     33.42 o 
  12   2  19       73.17       42.25     34.95 o 
  13   2  19      196.80      218.41     35.27 o 
  14   2  19      118.42      140.92     35.43 o 
  15   2  19      289.79      330.48     38.42 o 
  16   2  19       17.52       -6.37     40.30 o 
   1   3  19      371.06      329.35     37.38 o 
   2   3  19      505.25      535.09     36.91 o 
   3   3  19      164.82      152.33     34.11 o 
   4   3  19       39.73       15.58     34.44 o 
   5   3  19       82.92       40.32     35.39 o 
   6   3  19       39.30       49.43     36.76 o 
   7   3  19      240.34      293.08     36.24 o 
   8   3  19      307.68      397.31     40.89 o 
   9   3  19      360.21      357.48     39.11 o 
  10   3  19       32.51      -17.83     37.89 o 
  11   3  19        6.78      -23.11     37.54 o 
  12   3  19      157.73      196.05     38.32 o 
  13   3  19       54.02       35.80     37.97 o 
  14   3  19      285.26      267.05     55.32 o 
   1   4  19       42.61       26.04     36.86 o 
   2   4  19      123.11      111.99     41.25 o 
   3   4  19       79.04       67.45     36.11 o 
   4   4  19      345.23      397.93     39.78 o 
   5   4  19       21.00       91.64     36.90 o 
   6   4  19       13.62        3.02     34.54 o 
   7   4  19        7.06       -8.57     34.46 o 
   8   4  19       65.46       55.05     35.60 o 
   9   4  19      329.04      292.26     41.07 o 
  10   4  19       54.50      111.01     38.26 o 
  11   4  19      174.85      167.68     41.70 o 
  12   4  19       14.28        7.87     38.89 o 
   1   5  19       24.75       35.53     36.48 o 
   2   5  19       39.62       51.47     36.15 o 
   3   5  19       37.42       47.81     37.14 o 
   4   5  19      329.58      344.08     39.87 o 
   5   5  19      265.27      428.78     38.87 o 
   6   5  19        8.19       22.99     38.48 o 
   7   5  19       61.01      130.27     39.17 o 
   8   5  19       42.53       -9.88     39.08 o 
   0   0  20      662.16      728.70     56.94 o 
   2   0  20       32.27       24.84     41.69 o 
   4   0  20       57.58      -36.86     40.32 o 
   6   0  20      168.79      236.81     54.02 o 
   8   0  20       71.57       91.90     47.40 o 
  10   0  20      734.76      694.96     74.97 o 
  12   0  20       23.16      -47.79     52.13 o 
   0   1  20      223.10      295.27     39.87 o 
   1   1  20      120.81      147.52     28.95 o 
   2   1  20      193.78      141.01     29.56 o 
   3   1  20      102.61       96.04     28.73 o 
   4   1  20      629.15      486.50     35.38 o 
   5   1  20      267.19      330.20     34.18 o 
   6   1  20      125.98      108.16     37.72 o 
   7   1  20       13.94      -15.74     32.93 o 
   8   1  20       46.80       90.79     45.10 o 
   9   1  20       76.37      100.66     36.37 o 
  10   1  20      262.44      288.69     36.24 o 
  11   1  20       53.91       71.19     36.13 o 
  12   1  20      190.09      152.01     39.34 o 
  13   1  20       84.97      137.31     48.59 o 
   0   2  20      264.96      209.15     42.88 o 
   1   2  20      186.69      151.45     30.78 o 
   2   2  20       21.38      -17.60     28.83 o 
   3   2  20      257.40      318.35     35.82 o 
   4   2  20       97.00       89.66     32.85 o 
   5   2  20      199.86      153.78     32.34 o 
   6   2  20      177.26      190.84     38.33 o 
   7   2  20       37.85       92.18     37.88 o 
   8   2  20       96.07       38.07     36.79 o 
   9   2  20      111.83      132.89     37.88 o 
  10   2  20      268.39      258.29     43.70 o 
  11   2  20       21.51       62.98     34.82 o 
  12   2  20      121.06       69.84     35.59 o 
   0   3  20      214.63      246.18     55.89 o 
   1   3  20      200.00      217.06     39.06 o 
   2   3  20      185.69      218.50     35.47 o 
   3   3  20       40.57      100.64     53.22 o 
   4   3  20       41.72       24.69     35.94 o 
   5   3  20       10.26       -2.18     33.40 o 
   6   3  20       68.01       87.16     39.02 o 
   7   3  20      134.94      117.45     40.24 o 
   8   3  20      114.26      121.32     38.53 o 
   9   3  20      356.35      311.23     43.13 o 
  10   3  20      104.92       83.02     39.90 o 
   0   4  20      134.17      162.68     57.38 o 
   1   4  20      163.85      142.71     38.67 o 
   2   4  20      128.06      193.43     36.28 o 
   3   4  20       16.52      -14.37     38.68 o 
   4   4  20       22.60       -6.81     55.58 o 
   5   4  20      101.34       28.91     36.33 o 
   6   4  20       51.67       52.84     36.87 o 
   2   0  21       10.84       62.26     41.20 o 
   4   0  21      312.85      250.32     49.83 o 
   6   0  21      175.33      191.17     52.44 o 
   8   0  21      108.59      122.75     62.56 o 
   1   1  21       20.56       35.32     29.37 o 
   2   1  21       46.50      -13.86     29.05 o 
   3   1  21      293.34      357.65     34.25 o 
   4   1  21       14.54      -28.61     34.90 o 
   5   1  21      174.66      235.48     37.50 o 
   6   1  21      190.94      254.07     36.72 o 
   7   1  21       22.56       20.66     38.72 o 
   8   1  21        6.22        4.18     38.75 o 
   1   2  21      175.46      223.22     33.98 o 
   2   2  21       74.77       76.05     32.77 o 
   3   2  21      389.11      322.67     35.02 o 
   4   2  21       14.54        1.26     36.90 o 
   5   2  21      146.01      131.24     37.66 o 
   6   2  21       70.24       94.42     36.61 o 
                                                 
